# Supplementary material for: The Nodding syndrome cerebrospinal fluid proteome: a lens into neurodevelopmental failure consistent with environmentally triggered MECP2 dysregulation?
Source: Front Mol Neurosci. 2026 Jan 29;19:1717920. doi: 10.3389/fnmol.2026.1717920 (PMC12894381; doi:10.3389/fnmol.2026.1717920)
Supplement: Supplementary file 2 [file Supplementary_file_2.xlsx]

## Sheet: ReadMe
Supplemental File 2 (nodding syndrome CSF proteomics)
edgeR_results tab:
Column	Header	Description
A	ProtGroup	Arbitrary integral protein group number (redundant by groups)
B	OrigOrder	Original Table row order
C	QuantOrder	Quantitative table row order
D	Counter	Column of ones for visible row counting
E	Accession	FASTA database keys (for primary proteins)
F	Coverage	Protein sequence coverage (%)
G	SeqLength	Number of amino acids in protein sequence
H	Description	FASTA sequence header line (after key)
I	Depleted	Denotes if protein was a likely target of the Top14 depletion
J	UniqFrac	Fraction of PSMs that are unique (higher is better)
K	Total_SPEN-1379	Total spectral count for respective protein
L	Unique_SPEN-1379	Total unique spectral count for respective protein
M	Corrected_SPEN-1379	Total spectral count where shared peptides have been fractionally split
N	PSMs_Used_SPEN-1379	Number of usable reporter ion scans summed for the protein total intensity
O	C1_tmm_Cont_NS	TMM normalized intensity for respective sample	Comparison with NS5 dropped
P	C2_tmm_Cont_NS	TMM normalized intensity for respective sample
Q	C3_tmm_Cont_NS	TMM normalized intensity for respective sample
R	C4_tmm_Cont_NS	TMM normalized intensity for respective sample
S	C5_tmm_Cont_NS	TMM normalized intensity for respective sample
T	C7_tmm_Cont_NS	TMM normalized intensity for respective sample
U	C8_tmm_Cont_NS	TMM normalized intensity for respective sample
V	C9_tmm_Cont_NS	TMM normalized intensity for respective sample
W	C10_tmm_Cont_NS	TMM normalized intensity for respective sample
X	NS1_tmm_Cont_NS	TMM normalized intensity for respective sample
Y	NS2_tmm_Cont_NS	TMM normalized intensity for respective sample
Z	NS4_tmm_Cont_NS	TMM normalized intensity for respective sample
AA	NS6_tmm_Cont_NS	TMM normalized intensity for respective sample
AB	NS7_tmm_Cont_NS	TMM normalized intensity for respective sample
AC	NS8_tmm_Cont_NS	TMM normalized intensity for respective sample
AD	NS9_tmm_Cont_NS	TMM normalized intensity for respective sample
AE	NS11_tmm_Cont_NS	TMM normalized intensity for respective sample
AF	logFC_Cont_NS	Log2 fold change
AG	FC_Cont_NS	Traditional fold change
AH	PValue_Cont_NS	edgeR testing p-value
AI	FDR_Cont_NS	Benjamini-Hochberg corrected p-value
AJ	ave_Cont_Cont_NS	Average for respective group
AK	ave_NS_Cont_NS	Average for respective group
AL	direction_Cont_NS	Direction of abundance change
AM	candidate_Cont_NS	DE candidate category (no > 0.1 > low > 0.05 > med > 0.01 > high, based on FDR)
AN	C1_tmm_Cont_NS	TMM normalized intensity for respective sample	Comparison with C3, C5, C9, NS2, NS5, and NS7 dropped
AO	C2_tmm_Cont_NS	TMM normalized intensity for respective sample
AP	C4_tmm_Cont_NS	TMM normalized intensity for respective sample
AQ	C7_tmm_Cont_NS	TMM normalized intensity for respective sample
AR	C8_tmm_Cont_NS	TMM normalized intensity for respective sample
AS	C10_tmm_Cont_NS	TMM normalized intensity for respective sample
AT	NS1_tmm_Cont_NS	TMM normalized intensity for respective sample
AU	NS4_tmm_Cont_NS	TMM normalized intensity for respective sample
AV	NS6_tmm_Cont_NS	TMM normalized intensity for respective sample
AW	NS8_tmm_Cont_NS	TMM normalized intensity for respective sample
AX	NS9_tmm_Cont_NS	TMM normalized intensity for respective sample
AY	NS11_tmm_Cont_NS	TMM normalized intensity for respective sample
AZ	logFC_Cont_NS	Log2 fold change
BA	FC_Cont_NS	Traditional fold change
BB	PValue_Cont_NS	edgeR testing p-value
BC	FDR_Cont_NS	Benjamini-Hochberg corrected p-value
BD	ave_Cont_Cont_NS	Average for respective group
BE	ave_NS_Cont_NS	Average for respective group
BF	direction_Cont_NS	Direction of abundance change
BG	candidate_Cont_NS	DE candidate category (no > 0.1 > low > 0.05 > med > 0.01 > high, based on FDR)
BH	CandidateBoth	"yes" if protein was a DE candidate in both tests (with all samples and with 5 samples dropped)	Consensus of the two test results
BI	Candidate1DroppedOnly	"yes" if protein was a DE candidate only in testing with all samples
BJ	Candidate6DroppedOnly	"yes" if protein was a DE candidate only in testing with 5 dropped samples
BK	AlwaysNonCandidate	"yes" if protein was NOT a DE candidate in both tests (all samples and 5 dropped samples)
BL	Primary Protein Name	Protein name
BM	Alternative Protein Names	Any alternative names
BN	Identifier	UniProt identifier
BO	Accession	UniProt accession
BP	Other Accessions	Any other accessions
BQ	UniProt Gene Name	UniProt gene symbol
BR	Other Gene Synonyms	Any other gene symbols
BS	Species Name	Human
BT	Taxonomy Number	Human
BU	UniProt Link	Link to UniProt record
BV	Key Words	UniProt Keywords (controlled vocabulary -1100 terms)
BW	KW: Biological process	Keyword in respective category
BX	KW: Cellular component	Keyword in respective category
BY	KW: Coding sequence diversity	Keyword in respective category
BZ	KW: Disease	Keyword in respective category
CA	KW: Domain	Keyword in respective category
CB	KW: Ligand	Keyword in respective category
CC	KW: Molecular function	Keyword in respective category
CD	KW: PTM	Keyword in respective category
CE	GO: Biological Process	GO terms in respective categories
CF	GO: Cellular Component	GO terms in respective categories
CG	GO: Molecular Function	GO terms in respective categories
CH	CC Pathway	Manually curated pathway comments
CI	Reactome Pathway	Reactome pathway details
CJ	Trim	Column of spaces

## Sheet: sample_key
Sample Key
Channel	Sample	Group	Channel|Sample|Group	Channel|Sample|Group
---	---	---	---|---|---	---|---|---
126C	C1	Control	126C|C1|Control	126C|C1|Control
127N	C2	Control	127N|C2|Control	127N|C2|Control
127C	C3	Control	127C|C3|Control	127C|C3|Control
128N	C4	Control	128N|C4|Control	128N|C4|Control
128C	C5	Control	128C|C5|Control	128C|C5|Control
129N	C7	Control	129N|C7|Control	129N|C7|Control
129C	C8	Control	129C|C8|Control	129C|C8|Control
130N	C9	Control	130N|C9|Control	130N|C9|Control
130C	C10	Control	130C|C10|Control	130C|C10|Control
131N	NS1	Disease	131N|NS1|Disease	131N|NS1|Disease
131C	NS2	Disease	131C|NS2|Disease	131C|NS2|Disease
132N	NS4	Disease	132N|NS4|Disease	132N|NS4|Disease
132C	NS5	Disease	132C|NS5|Disease	132C|NS5|Disease
133N	NS6	Disease	133N|NS6|Disease	133N|NS6|Disease
133C	NS7	Disease	133C|NS7|Disease	133C|NS7|Disease
134N	NS8	Disease	134N|NS8|Disease	134N|NS8|Disease
134C	NS9	Disease	134C|NS9|Disease	134C|NS9|Disease
135N	NS11	Disease	135N|NS11|Disease	135N|NS11|Disease
Key:
Header	Description
Channel	TMTpro tag
Sample	Sample name
Group	Biological group

## Sheet: edgeR_results
SPEN-1379 edgeR results														With NS5 sample dropped																									With 6 dropped samples (C3, C5, C9, NS2, NS5, and NS7)
													Factor	1	0.932375	0.948837	1.25775	1.23037	1.29714	0.97771	0.927338	1.05359	1.05169	0.878719	0.992968	0.984675	1.00703	0.966263	1.0348	1.083									0.943881	0.904227	1.29509	1.25254	0.993179	1.00682	1.11463	0.970082	0.984818	0.933145	1.01518
													Sum	5.72182e+09	5.33488e+09	5.42907e+09	7.1966e+09	7.03996e+09	7.42198e+09	5.59428e+09	5.30606e+09	6.02843e+09	6.05931e+09	5.06271e+09	5.72096e+09	5.67318e+09	5.80199e+09	5.5671e+09	5.96199e+09	6.23967e+09					6.11923e+09	5.76086e+09			5.32817e+09	5.10433e+09	7.3107e+09	7.07052e+09	5.60646e+09	5.68346e+09	6.17144e+09	5.37111e+09	5.4527e+09	5.1666e+09	5.62082e+09
			2195										Median	5.72182e+09									5.76147e+09															2195	5.64496e+09						5.53676e+09
ProtGroup	OrigOrder	QuantOrder	Counter	Accession	Coverage	SeqLength	Description	Depleted	UniqFrac	Total_SPEN-1379	Unique_SPEN-1379	Corrected_SPEN-1379	PSMs_Used_SPEN-1379	C1_tmm_Cont_NS	C2_tmm_Cont_NS	C3_tmm_Cont_NS	C4_tmm_Cont_NS	C5_tmm_Cont_NS	C7_tmm_Cont_NS	C8_tmm_Cont_NS	C9_tmm_Cont_NS	C10_tmm_Cont_NS	NS1_tmm_Cont_NS	NS2_tmm_Cont_NS	NS4_tmm_Cont_NS	NS6_tmm_Cont_NS	NS7_tmm_Cont_NS	NS8_tmm_Cont_NS	NS9_tmm_Cont_NS	NS11_tmm_Cont_NS	logFC_Cont_NS	FC_Cont_NS	PValue_Cont_NS	FDR_Cont_NS	ave_Cont_Cont_NS	ave_NS_Cont_NS	direction_Cont_NS	candidate_Cont_NS	C1_tmm_Cont_NS	C2_tmm_Cont_NS	C4_tmm_Cont_NS	C7_tmm_Cont_NS	C8_tmm_Cont_NS	C10_tmm_Cont_NS	NS1_tmm_Cont_NS	NS4_tmm_Cont_NS	NS6_tmm_Cont_NS	NS8_tmm_Cont_NS	NS9_tmm_Cont_NS
422	405	1	1	sp|P02768|ALBU_HUMAN	82.1	609	Albumin OS=Homo sapiens OX=9606 GN=ALB PE=1 SV=2	yes	1	1000	1000	1000	1000	6.10082e+07	2.96599e+07	1.91587e+07	3.18081e+07	3.65874e+07	3.17023e+07	2.11961e+07	4.7607e+07	5.09053e+07	2.90188e+07	4.31227e+08	4.27495e+07	9.25966e+07	1.22607e+08	2.76509e+07	2.5897e+07	2.90446e+07	1.45049	2.73301	0.00601873	0.0233	3.66259e+07	1.00099e+08	up	med	5.6811e+07	2.83781e+07	3.23124e+07	3.02011e+07	2.12423e+07	4.79923e+07	2.95558e+07	4.01353e+07	8.89981e+07	2.56617e+07	2.44151e+07
1062	1030	2	1	sp|P41222|PTGDS_HUMAN	91.1	190	Prostaglandin-H2 D-isomerase OS=Homo sapiens OX=9606 GN=PTGDS PE=1 SV=1		1	2637	2637	2637	2637	7.08959e+08	3.7591e+08	6.61013e+08	6.34832e+08	2.29917e+08	5.95576e+08	4.90399e+08	1.39704e+08	4.63955e+08	5.53329e+08	4.1194e+08	7.09241e+08	6.07446e+08	6.90755e+08	4.95546e+08	7.28948e+08	8.48147e+08	0.400454	1.31992	0.160057	0.244146	4.77807e+08	6.30669e+08	up	no	6.60184e+08	3.59665e+08	6.44897e+08	5.67373e+08	4.91467e+08	4.37406e+08	5.63569e+08	6.6587e+08	5.83839e+08	4.59897e+08	6.87235e+08
430	413	3	1	sp|P02790|HEMO_HUMAN	84	462	Hemopexin OS=Homo sapiens OX=9606 GN=HPX PE=1 SV=2		0.997	957	954	956.994	954	1.97885e+08	1.22779e+08	1.91829e+07	4.17331e+08	1.84057e+08	3.63235e+08	3.08631e+08	1.40546e+08	1.50605e+08	4.33385e+08	1.22386e+08	1.87851e+08	2.30743e+08	3.07907e+08	1.86585e+08	1.72895e+08	4.13477e+08	0.28	1.2142	0.50086	0.584159	2.11583e+08	2.56904e+08	up	no	1.84271e+08	1.17473e+08	4.23948e+08	3.46035e+08	3.09303e+08	1.41986e+08	4.41405e+08	1.76364e+08	2.21776e+08	1.73162e+08	1.63001e+08
337	320	4	1	sp|P01034|CYTC_HUMAN	76.7	146	Cystatin-C OS=Homo sapiens OX=9606 GN=CST3 PE=1 SV=1		1	838	838	838	838	2.31335e+08	1.69177e+08	1.63153e+08	1.67286e+08	7.84002e+07	1.6582e+08	2.18762e+08	1.01051e+08	1.5272e+08	2.61625e+08	2.54555e+08	2.34317e+08	2.31725e+08	1.84209e+08	3.05798e+08	3.2271e+08	2.71473e+08	0.683287	1.60579	0.00190448	0.0101929	1.60856e+08	2.58301e+08	up	med	2.1542e+08	1.61866e+08	1.69938e+08	1.57968e+08	2.19238e+08	1.43981e+08	2.66466e+08	2.19988e+08	2.22719e+08	2.83799e+08	3.04244e+08
423	406	5	1	sp|P02774|VTDB_HUMAN	86.5	474	Vitamin D-binding protein OS=Homo sapiens OX=9606 GN=GC PE=1 SV=2		1	1269	1269	1269	1269	1.93237e+08	1.72358e+08	9.79056e+07	4.59099e+08	1.60653e+08	4.59606e+08	1.89363e+08	2.07073e+08	2.46422e+08	2.61851e+08	1.12474e+08	1.2505e+08	1.96349e+08	1.71975e+08	1.08097e+08	1.41006e+08	2.44134e+08	-0.513581	-1.42759	0.100222	0.172771	2.42857e+08	1.70117e+08	down	no	1.79943e+08	1.6491e+08	4.66378e+08	4.37842e+08	1.89775e+08	2.32321e+08	2.66696e+08	1.17403e+08	1.88719e+08	1.00321e+08	1.32937e+08
1257	1222	6	1	sp|P61769|B2MG_HUMAN	73.9	119	Beta-2-microglobulin OS=Homo sapiens OX=9606 GN=B2M PE=1 SV=1		1	345	345	345	345	1.55819e+08	9.74724e+07	4.56461e+08	2.02369e+08	1.15797e+08	5.47242e+08	1.48289e+08	3.37197e+08	1.65009e+08	1.64404e+08	1.02226e+08	1.97297e+08	1.37057e+08	1.73345e+08	1.09141e+08	1.67956e+08	1.01156e+08	-0.779435	-1.71646	0.0235158	0.0607261	2.47295e+08	1.44073e+08	down	low	1.45099e+08	9.32601e+07	2.05577e+08	5.21328e+08	1.48611e+08	1.55567e+08	1.67447e+08	1.85232e+08	1.31731e+08	1.01289e+08	1.58345e+08
2344	2295	7	1	sp|P0C0L4|CO4A_HUMAN_family	79	1744	Complement C4-A OS=Homo sapiens OX=9606 GN=C4A PE=1 SV=2		1	1602	1602	1602	1602	1.36486e+08	2.959e+08	3.78346e+08	2.29842e+08	2.37895e+08	2.07273e+08	1.80811e+08	1.52649e+08	2.705e+08	1.41476e+08	1.14611e+08	1.16186e+08	1.15459e+08	1.35711e+08	1.23497e+08	2.32779e+08	1.68545e+08	-0.693915	-1.61767	0.00334623	0.0149288	2.32189e+08	1.43533e+08	down	med	1.27096e+08	2.83112e+08	2.33486e+08	1.97458e+08	1.81204e+08	2.55021e+08	1.44094e+08	1.09081e+08	1.10972e+08	1.14613e+08	2.19458e+08
490	470	8	1	sp|P05155|IC1_HUMAN	66.6	500	Plasma protease C1 inhibitor OS=Homo sapiens OX=9606 GN=SERPING1 PE=1 SV=2		1	342	342	342	342	1.07358e+08	9.39396e+07	1.17799e+08	1.33891e+08	1.07929e+08	3.50364e+08	9.64789e+07	2.34208e+08	1.83887e+08	1.26742e+08	5.79579e+07	1.09884e+08	9.15381e+07	1.04912e+08	7.89215e+07	8.99526e+07	9.1388e+07	-0.754447	-1.68699	0.00809047	0.028378	1.58428e+08	9.39121e+07	down	med	9.99717e+07	8.98799e+07	1.36014e+08	3.33773e+08	9.66889e+07	1.73364e+08	1.29087e+08	1.03165e+08	8.79806e+07	7.32439e+07	8.48052e+07
420	403	9	1	sp|P02765|FETUA_HUMAN	68.4	367	Alpha-2-HS-glycoprotein OS=Homo sapiens OX=9606 GN=AHSG PE=1 SV=2		1	381	381	381	381	5.74874e+07	7.85952e+07	1.55984e+07	1.31012e+08	9.73978e+07	1.56479e+08	8.8926e+07	9.14695e+07	1.5301e+08	1.02996e+08	5.19852e+07	5.64038e+07	6.33318e+07	6.42901e+07	5.29453e+07	2.52881e+07	2.80017e+07	-0.79646	-1.73683	0.0312797	0.0752014	9.66639e+07	5.56552e+07	down	low	5.35324e+07	7.51987e+07	1.33089e+08	1.49069e+08	8.91196e+07	1.44254e+08	1.04902e+08	5.29546e+07	6.08706e+07	4.91365e+07	2.3841e+07
1040	1008	10	1	sp|P36955|PEDF_HUMAN	79.7	418	Pigment epithelium-derived factor OS=Homo sapiens OX=9606 GN=SERPINF1 PE=1 SV=4		1	424	424	424	424	7.0809e+07	4.88245e+07	1.35634e+08	8.99547e+07	3.92092e+07	6.97774e+07	8.12597e+07	2.76146e+07	5.29462e+07	7.72209e+07	5.63168e+07	8.23552e+07	8.5495e+07	1.00161e+08	6.41685e+07	8.02222e+07	1.19785e+08	0.281852	1.21575	0.309403	0.402702	6.84477e+07	8.32156e+07	up	no	6.59376e+07	4.67146e+07	9.13809e+07	6.64732e+07	8.14366e+07	4.99164e+07	7.86499e+07	7.73191e+07	8.21724e+07	5.95523e+07	7.56316e+07
514	494	11	1	sp|P06396|GELS_HUMAN	77.5	782	Gelsolin OS=Homo sapiens OX=9606 GN=GSN PE=1 SV=1		0.99	968	958	967.998	966	6.30671e+07	7.10037e+07	3.7289e+07	7.74643e+07	6.86045e+07	1.42621e+08	5.71095e+07	7.02662e+07	1.39353e+08	8.05824e+07	4.97735e+07	6.24963e+07	7.55117e+07	5.61794e+07	7.03989e+07	5.84013e+07	5.68982e+07	-0.340408	-1.26611	0.18246	0.270425	8.07531e+07	6.37802e+07	down	no	5.87283e+07	6.79352e+07	7.86924e+07	1.35867e+08	5.72338e+07	1.31378e+08	8.20736e+07	5.86745e+07	7.25771e+07	6.53344e+07	5.50594e+07
1472	1433	12	1	sp|Q13822|ENPP2_HUMAN	73.3	863	Autotaxin OS=Homo sapiens OX=9606 GN=ENPP2 PE=1 SV=3		1	570	570	570	570	6.00026e+07	3.65333e+07	9.54492e+07	8.78366e+07	2.60315e+07	5.59835e+07	8.88818e+07	1.44804e+07	3.39936e+07	7.71477e+07	6.28312e+07	8.49152e+07	8.70342e+07	9.44792e+07	6.75212e+07	7.89869e+07	1.40916e+08	0.644914	1.56365	0.0508081	0.10573	5.54658e+07	8.6729e+07	up	no	5.58746e+07	3.49545e+07	8.92292e+07	5.33325e+07	8.90753e+07	3.20484e+07	7.85754e+07	7.97225e+07	8.36518e+07	6.26637e+07	7.4467e+07
652	625	13	1	sp|P10909|CLUS_HUMAN	64.1	449	Clusterin OS=Homo sapiens OX=9606 GN=CLU PE=1 SV=1		1	428	428	428	428	3.71282e+07	9.07204e+07	3.73939e+07	6.23915e+07	5.46638e+07	7.35724e+07	5.69952e+07	6.90248e+07	9.83149e+07	8.3284e+07	4.71641e+07	7.45088e+07	9.77779e+07	5.55451e+07	8.35165e+07	7.08665e+07	5.78617e+07	0.145651	1.10623	0.535102	0.614947	6.44672e+07	7.13156e+07	up	no	3.45739e+07	8.67998e+07	6.33807e+07	7.00885e+07	5.71193e+07	9.26889e+07	8.48252e+07	6.99525e+07	9.39779e+07	7.75083e+07	6.68113e+07
416	399	14	1	sp|P02751|FINC_HUMAN	74	2477	Fibronectin OS=Homo sapiens OX=9606 GN=FN1 PE=1 SV=5		1	1178	1178	1178	1178	3.55216e+07	6.61113e+07	4.52569e+07	7.5794e+07	7.65122e+07	7.65494e+07	6.65485e+07	5.39916e+07	5.1407e+07	6.5142e+07	6.45004e+07	6.80297e+07	6.7593e+07	7.40193e+07	7.55192e+07	9.7133e+07	7.47201e+07	0.269075	1.20504	0.167561	0.253827	6.08547e+07	7.33321e+07	up	no	3.30778e+07	6.32543e+07	7.69957e+07	7.29245e+07	6.66934e+07	4.84653e+07	6.63475e+07	6.38696e+07	6.49661e+07	7.00863e+07	9.15747e+07
308	291	15	1	sp|P00450|CERU_HUMAN	78.7	1065	Ceruloplasmin OS=Homo sapiens OX=9606 GN=CP PE=1 SV=2		0.998	1385	1382	1384.52	1382	5.58424e+07	6.54211e+07	4.55486e+07	9.56687e+07	8.74415e+07	1.06141e+08	6.96668e+07	5.55608e+07	8.52282e+07	9.59245e+07	5.15809e+07	4.95295e+07	5.05935e+07	5.14645e+07	3.89735e+07	4.127e+07	6.7483e+07	-0.40703	-1.32595	0.0824818	0.149379	7.40577e+07	5.58524e+07	down	no	5.20006e+07	6.25939e+07	9.71855e+07	1.01115e+08	6.98185e+07	8.03511e+07	9.76996e+07	4.65007e+07	4.86272e+07	3.61697e+07	3.89084e+07
588	566	16	1	sp|P08603|CFAH_HUMAN	68.1	1231	Complement factor H OS=Homo sapiens OX=9606 GN=CFH PE=1 SV=4		0.907	734	666	732.982	666	5.34212e+07	7.30457e+07	4.34798e+07	8.09183e+07	8.69139e+07	9.60466e+07	5.03603e+07	5.30812e+07	9.86549e+07	7.17201e+07	3.74858e+07	4.9677e+07	5.30733e+07	4.83286e+07	3.95263e+07	5.09752e+07	6.86037e+07	-0.430631	-1.34782	0.0564679	0.114554	7.0658e+07	5.24238e+07	down	no	4.9746e+07	6.9889e+07	8.22013e+07	9.14984e+07	5.047e+07	9.30095e+07	7.30473e+07	4.66392e+07	5.10108e+07	3.66828e+07	4.80582e+07
331	314	17	1	sp|P01011|AACT_HUMAN	69	423	Alpha-1-antichymotrypsin OS=Homo sapiens OX=9606 GN=SERPINA3 PE=1 SV=2		0.932	942	878	935.222	878	6.18381e+07	5.33602e+07	7.95266e+07	1.22229e+08	3.74095e+07	1.14679e+08	3.55474e+07	5.50999e+07	1.57052e+08	5.71169e+07	3.11038e+07	3.08334e+07	2.44264e+07	4.36969e+07	1.92472e+07	2.37358e+07	4.65081e+07	-1.20337	-2.30277	0.00031094	0.0033224	7.9638e+07	3.45836e+07	down	high	5.75838e+07	5.10542e+07	1.24167e+08	1.09249e+08	3.56248e+07	1.48065e+08	5.81738e+07	2.89479e+07	2.34771e+07	1.78626e+07	2.23775e+07
478	458	18	1	sp|P05060|SCG1_HUMAN	73.4	677	Secretogranin-1 OS=Homo sapiens OX=9606 GN=CHGB PE=1 SV=2		1	399	399	399	399	9.25482e+07	4.66333e+07	2.49104e+07	6.14123e+07	1.92935e+07	5.65787e+07	5.57521e+07	2.87205e+07	2.82271e+07	4.75511e+07	6.34144e+07	7.07777e+07	7.01587e+07	6.25313e+07	8.92399e+07	9.25004e+07	4.23814e+07	0.549122	1.46319	0.065415	0.127087	4.60085e+07	6.73194e+07	up	no	8.61812e+07	4.4618e+07	6.2386e+07	5.38995e+07	5.58735e+07	2.66119e+07	4.8431e+07	6.64495e+07	6.74321e+07	8.282e+07	8.72072e+07
399	382	19	1	sp|P02649|APOE_HUMAN	75.7	317	Apolipoprotein E OS=Homo sapiens OX=9606 GN=APOE PE=1 SV=1		1	202	202	202	202	3.95134e+07	3.97372e+07	1.64216e+07	3.89145e+07	1.99681e+07	8.31846e+07	4.28077e+07	7.23565e+07	2.93214e+07	3.01486e+07	6.20075e+07	4.46199e+07	7.67209e+07	6.36589e+07	1.05822e+08	8.83841e+07	4.17056e+07	0.594651	1.51011	0.071895	0.135763	4.24694e+07	6.41334e+07	up	no	3.6795e+07	3.80199e+07	3.95315e+07	7.92455e+07	4.29009e+07	2.76435e+07	3.07065e+07	4.18913e+07	7.37393e+07	9.82092e+07	8.33264e+07
2324	2275	20	1	sp|Q9Y6R7|FCGBP_HUMAN	63	5405	IgGFc-binding protein OS=Homo sapiens OX=9606 GN=FCGBP PE=1 SV=3		1	1039	1039	1039	1039	1.45872e+07	4.693e+07	2.85987e+07	5.01134e+07	3.2752e+08	3.75547e+07	3.14635e+07	3.35635e+07	1.12481e+08	2.99651e+07	1.52142e+07	1.18396e+07	2.25745e+07	4.94156e+07	2.12801e+07	2.719e+07	3.05524e+07	-1.54476	-2.91756	0.00364608	0.0160384	7.5868e+07	2.60039e+07	down	med	1.35836e+07	4.49019e+07	5.09079e+07	3.57763e+07	3.1532e+07	1.06044e+08	3.05196e+07	1.11156e+07	2.16972e+07	1.97493e+07	2.56341e+07
329	312	21	1	sp|P01008|ANT3_HUMAN	64.7	464	Antithrombin-III OS=Homo sapiens OX=9606 GN=SERPINC1 PE=1 SV=1		1	942	942	942	942	3.68251e+07	3.28239e+07	1.76773e+07	1.16295e+08	2.72082e+07	9.23503e+07	4.33078e+07	4.54106e+07	4.61481e+07	5.28328e+07	2.66926e+07	3.32293e+07	3.68149e+07	3.38367e+07	3.42553e+07	3.26778e+07	5.67109e+07	-0.407094	-1.32601	0.218612	0.310526	5.0894e+07	3.83813e+07	down	no	3.42916e+07	3.14054e+07	1.18139e+08	8.79772e+07	4.34021e+07	4.35073e+07	5.38105e+07	3.11972e+07	3.53841e+07	3.1791e+07	3.08078e+07
1876	1830	22	1	sp|Q92823|NRCAM_HUMAN	53.4	1304	Neuronal cell adhesion molecule OS=Homo sapiens OX=9606 GN=NRCAM PE=1 SV=3		0.996	475	473	474.587	473	6.22638e+07	4.20221e+07	2.53987e+07	3.92179e+07	2.05176e+07	2.24691e+07	4.87122e+07	2.67105e+07	2.58414e+07	4.05743e+07	5.26243e+07	5.95743e+07	5.1267e+07	3.28891e+07	7.19318e+07	5.78307e+07	4.20604e+07	0.554282	1.46844	0.0294246	0.0716837	3.47948e+07	5.1094e+07	up	low	5.79802e+07	4.02061e+07	3.98397e+07	2.14051e+07	4.88182e+07	2.43626e+07	4.13251e+07	5.59313e+07	4.92746e+07	6.6757e+07	5.45214e+07
414	397	23	1	sp|P02749|APOH_HUMAN	75.7	345	Beta-2-glycoprotein 1 OS=Homo sapiens OX=9606 GN=APOH PE=1 SV=3		1	422	422	422	422	3.3199e+07	4.33426e+07	1.64679e+07	9.36538e+07	4.15687e+07	5.27759e+07	5.05826e+07	4.27054e+07	4.61356e+07	5.32458e+07	2.86468e+07	3.21652e+07	3.97687e+07	4.26148e+07	3.94749e+07	4.2765e+07	3.02003e+07	-0.274893	-1.2099	0.303812	0.397182	4.67146e+07	3.86102e+07	down	no	3.09151e+07	4.14695e+07	9.51387e+07	5.02768e+07	5.06928e+07	4.34955e+07	5.42311e+07	3.01982e+07	3.82232e+07	3.66351e+07	4.03178e+07
2180	2132	24	1	sp|Q9UBP4|DKK3_HUMAN	71.7	350	Dickkopf-related protein 3 OS=Homo sapiens OX=9606 GN=DKK3 PE=1 SV=2		1	431	431	431	431	6.11357e+07	3.53565e+07	2.23903e+07	4.24668e+07	2.12131e+07	3.55135e+07	3.77117e+07	3.2543e+07	3.13157e+07	4.28937e+07	3.91119e+07	5.90153e+07	5.41108e+07	4.2784e+07	6.04508e+07	5.16031e+07	5.56057e+07	0.513418	1.42743	0.0182508	0.0503273	3.55163e+07	5.06969e+07	up	low	5.69298e+07	3.38286e+07	4.31401e+07	3.38318e+07	3.77938e+07	2.95237e+07	4.36874e+07	5.54064e+07	5.20079e+07	5.6102e+07	4.86502e+07
2349	2300	25	1	sp|Q16270|IBP7_HUMAN_family	64.9	282	Insulin-like growth factor-binding protein 7 OS=Homo sapiens OX=9606 GN=IGFBP7 PE=1 SV=1		1	144	144	144	144	3.51009e+07	2.20985e+07	6.2359e+07	4.75478e+07	1.13562e+07	2.49622e+07	6.74809e+07	9.36441e+06	1.77455e+07	5.10585e+07	3.60214e+07	4.39725e+07	3.95612e+07	6.10624e+07	3.56498e+07	5.47557e+07	8.63306e+07	0.624564	1.54174	0.0913485	0.160665	3.31128e+07	5.10515e+07	up	no	3.26861e+07	2.11435e+07	4.83017e+07	2.37802e+07	6.76278e+07	1.673e+07	5.20034e+07	4.12835e+07	3.80237e+07	3.30852e+07	5.16224e+07
456	439	26	1	sp|P04217|A1BG_HUMAN	66.1	495	Alpha-1B-glycoprotein OS=Homo sapiens OX=9606 GN=A1BG PE=1 SV=4		1	307	307	307	307	4.11478e+07	3.77507e+07	2.76094e+07	9.54984e+07	4.27885e+07	1.04868e+08	3.58522e+07	2.97056e+07	4.67406e+07	4.02067e+07	2.90058e+07	2.5698e+07	1.99247e+07	4.018e+07	2.32173e+07	2.89015e+07	4.89564e+07	-0.681193	-1.60346	0.0257797	0.0647441	5.1329e+07	3.20113e+07	down	low	3.83169e+07	3.61193e+07	9.70125e+07	9.99018e+07	3.59302e+07	4.4066e+07	4.09507e+07	2.41265e+07	1.91504e+07	2.15471e+07	2.72476e+07
324	307	27	1	sp|P00751|CFAB_HUMAN	68.7	764	Complement factor B OS=Homo sapiens OX=9606 GN=CFB PE=1 SV=2		1	535	535	535	535	3.81864e+07	4.43911e+07	2.0808e+07	1.16115e+08	6.05621e+07	7.31943e+07	3.59344e+07	5.03413e+07	4.88056e+07	4.68845e+07	2.64037e+07	2.13287e+07	1.91387e+07	2.58651e+07	1.57125e+07	1.98452e+07	2.85127e+07	-1.09157	-2.13106	0.000434203	0.00395467	5.42598e+07	2.54614e+07	down	high	3.55593e+07	4.24727e+07	1.17956e+08	6.97283e+07	3.60126e+07	4.60127e+07	4.77521e+07	2.00244e+07	1.83949e+07	1.45822e+07	1.87096e+07
697	670	28	1	sp|P13591|NCAM1_HUMAN	61.8	858	Neural cell adhesion molecule 1 OS=Homo sapiens OX=9606 GN=NCAM1 PE=1 SV=3		1	783	783	783	783	5.45305e+07	3.04656e+07	3.19138e+07	3.4129e+07	1.96849e+07	2.90445e+07	3.86148e+07	2.37008e+07	2.99635e+07	3.83635e+07	3.38159e+07	4.38165e+07	4.23292e+07	3.7547e+07	4.80297e+07	4.48385e+07	4.47389e+07	0.361319	1.2846	0.074095	0.138652	3.24497e+07	4.16849e+07	up	no	5.0779e+07	2.9149e+07	3.46701e+07	2.76692e+07	3.86988e+07	2.82489e+07	3.90735e+07	4.11371e+07	4.06841e+07	4.45745e+07	4.22727e+07
428	411	29	1	sp|P02787|TRFE_HUMAN	70.5	698	Serotransferrin OS=Homo sapiens OX=9606 GN=TF PE=1 SV=5	yes	0.985	402	396	400.253	396	6.30985e+06	3.46771e+06	2.85557e+06	3.90196e+06	1.26543e+07	6.67465e+06	3.88894e+06	4.8627e+07	1.85216e+07	5.17757e+06	1.92847e+07	4.9688e+06	7.03845e+06	1.06929e+07	4.11109e+06	2.99658e+06	3.5045e+06	-0.71785	-1.64473	0.204257	0.294836	1.1878e+07	7.22183e+06	down	no	5.87576e+06	3.31785e+06	3.96383e+06	6.35858e+06	3.89741e+06	1.74617e+07	5.27339e+06	4.66495e+06	6.76492e+06	3.81534e+06	2.82511e+06
1494	1455	30	1	sp|Q14515|SPRL1_HUMAN	56.9	664	SPARC-like protein 1 OS=Homo sapiens OX=9606 GN=SPARCL1 PE=1 SV=2		1	333	333	333	333	4.48887e+07	3.06081e+07	3.3022e+07	3.51045e+07	1.12512e+07	3.77577e+07	4.00287e+07	1.16351e+07	2.46286e+07	3.76737e+07	3.1402e+07	4.50999e+07	4.36567e+07	3.9243e+07	4.5808e+07	4.24007e+07	4.10457e+07	0.449053	1.36514	0.0915601	0.160908	2.98805e+07	4.07912e+07	up	no	4.18005e+07	2.92853e+07	3.56611e+07	3.59697e+07	4.01159e+07	2.32193e+07	3.83708e+07	4.2342e+07	4.19601e+07	4.25126e+07	3.99744e+07
266	250	31	1	sp|O94985|CSTN1_HUMAN	54	981	Calsyntenin-1 OS=Homo sapiens OX=9606 GN=CLSTN1 PE=1 SV=1		0.998	419	418	418.937	419	4.08629e+07	3.33271e+07	1.95217e+07	3.02487e+07	1.16676e+07	2.39612e+07	3.14752e+07	2.47431e+07	2.02277e+07	3.69298e+07	3.79374e+07	3.81494e+07	4.58882e+07	3.97177e+07	5.76226e+07	5.02223e+07	3.76505e+07	0.713826	1.64015	0.00193039	0.0102845	2.62261e+07	4.30147e+07	up	med	3.80516e+07	3.18869e+07	3.07283e+07	2.28265e+07	3.15437e+07	1.90702e+07	3.76132e+07	3.58165e+07	4.41049e+07	5.34772e+07	4.73484e+07
519	499	32	1	sp|P06727|APOA4_HUMAN	74	396	Apolipoprotein A-IV OS=Homo sapiens OX=9606 GN=APOA4 PE=1 SV=4	?	1	118	118	118	118	1.13739e+07	5.85904e+07	2.32214e+07	6.95604e+07	2.75071e+07	3.82261e+07	3.17622e+07	5.02585e+07	3.66744e+07	3.46658e+07	2.076e+07	2.20148e+07	1.62355e+07	1.30618e+07	2.56028e+07	2.24383e+07	2.36267e+07	-0.790574	-1.72976	0.0101315	0.0330932	3.85749e+07	2.23007e+07	down	med	1.05914e+07	5.60584e+07	7.06632e+07	3.6416e+07	3.18313e+07	3.45758e+07	3.53073e+07	2.06686e+07	1.56046e+07	2.37609e+07	2.11543e+07
1157	1124	33	1	sp|P51693|APLP1_HUMAN	55.1	650	Amyloid beta precursor like protein 1 OS=Homo sapiens OX=9606 GN=APLP1 PE=1 SV=3		1	243	243	243	243	3.92376e+07	3.35833e+07	1.63738e+07	2.65961e+07	1.45806e+07	1.54067e+07	3.85865e+07	1.92032e+07	1.79672e+07	2.98272e+07	3.73289e+07	4.19396e+07	3.84288e+07	2.17945e+07	5.10203e+07	3.86418e+07	2.46624e+07	0.526469	1.4404	0.0470263	0.100022	2.4615e+07	3.54554e+07	up	no	3.65381e+07	3.2132e+07	2.70177e+07	1.46772e+07	3.86705e+07	1.69391e+07	3.03792e+07	3.93749e+07	3.69353e+07	4.73499e+07	3.64306e+07
908	878	34	1	sp|P25311|ZA2G_HUMAN	71.1	298	Zinc-alpha-2-glycoprotein OS=Homo sapiens OX=9606 GN=AZGP1 PE=1 SV=2		1	198	198	198	198	3.89396e+07	2.6188e+07	2.23655e+07	6.24949e+07	2.59072e+07	5.39205e+07	2.02413e+07	3.66353e+07	3.26186e+07	3.44911e+07	1.39611e+07	2.41305e+07	2.25914e+07	3.01921e+07	1.82128e+07	1.71036e+07	3.7729e+07	-0.51654	-1.43052	0.0640153	0.125123	3.5479e+07	2.48014e+07	down	no	3.62607e+07	2.50563e+07	6.34858e+07	5.13671e+07	2.02854e+07	3.0752e+07	3.51293e+07	2.26549e+07	2.17134e+07	1.69026e+07	1.61249e+07
421	404	35	1	sp|P02766|TTHY_HUMAN	78.2	147	Transthyretin OS=Homo sapiens OX=9606 GN=TTR PE=1 SV=1	yes	1	250	250	250	250	1.52001e+07	1.77827e+07	2.0681e+07	2.01681e+07	2.08212e+07	1.50246e+07	2.19574e+07	7.11289e+06	1.62239e+07	2.25768e+07	3.65081e+07	2.70189e+07	2.46164e+07	3.70916e+07	1.67515e+07	2.83329e+07	2.30905e+07	0.648861	1.56793	0.00557078	0.0221119	1.72191e+07	2.69984e+07	up	med	1.41544e+07	1.70142e+07	2.04878e+07	1.43132e+07	2.20052e+07	1.52955e+07	2.29945e+07	2.53666e+07	2.36598e+07	1.55464e+07	2.67116e+07
1427	1388	36	1	sp|Q12860|CNTN1_HUMAN	63.6	1018	Contactin-1 OS=Homo sapiens OX=9606 GN=CNTN1 PE=1 SV=1		1	718	718	718	718	3.76705e+07	2.37356e+07	2.57393e+07	2.67391e+07	1.36299e+07	1.97485e+07	2.78719e+07	1.73686e+07	2.49941e+07	3.38717e+07	2.48906e+07	3.38409e+07	3.79748e+07	3.39246e+07	4.33184e+07	3.64019e+07	3.60142e+07	0.535574	1.44952	0.00971615	0.0322647	2.41664e+07	3.50296e+07	up	med	3.50789e+07	2.27099e+07	2.71631e+07	1.88133e+07	2.79326e+07	2.35638e+07	3.44985e+07	3.17714e+07	3.6499e+07	4.02021e+07	3.43188e+07
317	300	37	1	sp|P00736|C1R_HUMAN	67.7	705	Complement C1r subcomponent OS=Homo sapiens OX=9606 GN=C1R PE=1 SV=2		0.992	353	350	352.807	350	1.94839e+07	3.18203e+07	2.1138e+07	2.41651e+07	4.13287e+07	4.75776e+07	2.16619e+07	4.49525e+07	3.94713e+07	2.79984e+07	1.94555e+07	2.71889e+07	2.57228e+07	2.44542e+07	2.30644e+07	2.6939e+07	2.79736e+07	-0.354028	-1.27812	0.115631	0.191866	3.23999e+07	2.53496e+07	down	no	1.81434e+07	3.04451e+07	2.45482e+07	4.53246e+07	2.17091e+07	3.72126e+07	2.85165e+07	2.55262e+07	2.47232e+07	2.14052e+07	2.53974e+07
614	592	38	1	sp|P09871|C1S_HUMAN	66.9	688	Complement C1s subcomponent OS=Homo sapiens OX=9606 GN=C1S PE=1 SV=1		1	567	567	567	567	2.72695e+07	3.00301e+07	2.14479e+07	3.21661e+07	3.20742e+07	5.16139e+07	2.43023e+07	3.57035e+07	3.4811e+07	2.61448e+07	1.98776e+07	2.75837e+07	2.34183e+07	2.54638e+07	2.33467e+07	2.77157e+07	2.45927e+07	-0.376688	-1.29836	0.0508661	0.10573	3.21576e+07	2.47679e+07	down	no	2.53935e+07	2.87323e+07	3.26761e+07	4.91698e+07	2.43552e+07	3.28189e+07	2.66286e+07	2.58969e+07	2.25082e+07	2.16672e+07	2.61297e+07
334	317	39	1	sp|P01024|CO3_HUMAN	69.3	1663	Complement C3 OS=Homo sapiens OX=9606 GN=C3 PE=1 SV=2	yes	1	560	560	560	560	2.63137e+07	2.00928e+07	1.71724e+07	2.00289e+07	4.73833e+07	2.82889e+07	2.89481e+07	4.55952e+07	4.16542e+07	4.38149e+07	1.52276e+07	2.92187e+07	3.52097e+07	1.57285e+07	1.1644e+07	1.54758e+07	1.27352e+07	-0.451612	-1.36757	0.157721	0.242096	3.06086e+07	2.23818e+07	down	no	2.45034e+07	1.92245e+07	2.03465e+07	2.69493e+07	2.90111e+07	3.92706e+07	4.46257e+07	2.74319e+07	3.38413e+07	1.08064e+07	1.45902e+07
332	315	40	1	sp|P01019|ANGT_HUMAN	50.2	476	Angiotensinogen OS=Homo sapiens OX=9606 GN=AGT PE=1 SV=4		1	304	304	304	304	2.88187e+07	4.23081e+07	1.32893e+07	2.94205e+07	1.60966e+07	2.83224e+07	2.14376e+07	2.91302e+07	2.58113e+07	2.64619e+07	1.78221e+07	4.21839e+07	3.46644e+07	2.48532e+07	4.7591e+07	2.13389e+07	2.59618e+07	0.207805	1.15493	0.420124	0.511182	2.60705e+07	3.01096e+07	up	no	2.68361e+07	4.04797e+07	2.9887e+07	2.69812e+07	2.14843e+07	2.43343e+07	2.69516e+07	3.96043e+07	3.33173e+07	4.41673e+07	2.01178e+07
109	95	41	1	sp|O00533|NCHL1_HUMAN	51.2	1208	Neural cell adhesion molecule L1-like protein OS=Homo sapiens OX=9606 GN=CHL1 PE=1 SV=4		1	374	374	374	374	4.24175e+07	2.72061e+07	1.79599e+07	2.39553e+07	1.59166e+07	1.22307e+07	3.54168e+07	2.09497e+07	1.60965e+07	2.69465e+07	3.52349e+07	3.44507e+07	3.59283e+07	1.95222e+07	4.81155e+07	3.29941e+07	2.64092e+07	0.461145	1.37663	0.079588	0.145945	2.35721e+07	3.24502e+07	up	no	3.94993e+07	2.60304e+07	2.43351e+07	1.16515e+07	3.54939e+07	1.51754e+07	2.74451e+07	3.2344e+07	3.4532e+07	4.46541e+07	3.11061e+07
480	460	42	1	sp|P05067|A4_HUMAN	60.6	770	Amyloid-beta precursor protein OS=Homo sapiens OX=9606 GN=APP PE=1 SV=3		0.993	413	410	412.181	410	3.64649e+07	2.75795e+07	1.42622e+07	2.52898e+07	1.302e+07	1.50099e+07	2.73858e+07	2.05409e+07	1.5861e+07	3.00518e+07	2.71405e+07	4.07811e+07	3.8748e+07	2.9741e+07	5.12186e+07	3.1251e+07	2.94364e+07	0.680387	1.60257	0.00485438	0.0198055	2.17127e+07	3.47961e+07	up	med	3.39562e+07	2.63877e+07	2.56908e+07	1.42991e+07	2.74455e+07	1.49534e+07	3.0608e+07	3.82872e+07	3.72421e+07	4.7534e+07	2.94627e+07
1456	1417	43	1	sp|Q13449|LSAMP_HUMAN	43.8	338	Limbic system-associated membrane protein OS=Homo sapiens OX=9606 GN=LSAMP PE=1 SV=2		1	134	134	134	134	4.06323e+07	2.49394e+07	2.64679e+07	2.67875e+07	1.24882e+07	1.9494e+07	3.26358e+07	1.75589e+07	2.05409e+07	2.63818e+07	2.71469e+07	3.36685e+07	3.27579e+07	2.41161e+07	3.76779e+07	3.45127e+07	3.34591e+07	0.342642	1.26808	0.127229	0.204592	2.46161e+07	3.12151e+07	up	no	3.7837e+07	2.38616e+07	2.72122e+07	1.85709e+07	3.27068e+07	1.93655e+07	2.687e+07	3.16096e+07	3.14849e+07	3.49673e+07	3.25377e+07
341	324	44	1	sp|P01042|KNG1_HUMAN	49.5	644	Kininogen-1 OS=Homo sapiens OX=9606 GN=KNG1 PE=1 SV=2		1	342	342	342	342	1.55048e+07	3.88428e+07	9.36757e+06	5.83771e+07	3.78514e+07	5.72448e+07	2.42364e+07	3.38614e+07	5.23478e+07	3.6577e+07	1.2457e+07	1.43844e+07	1.70601e+07	1.54789e+07	1.40104e+07	1.24413e+07	1.96775e+07	-1.03539	-2.04967	0.00298288	0.0138131	3.64038e+07	1.77608e+07	down	med	1.44381e+07	3.71642e+07	5.93027e+07	5.45341e+07	2.42892e+07	4.93523e+07	3.72539e+07	1.35048e+07	1.63971e+07	1.30025e+07	1.17294e+07
1882	1836	45	1	sp|Q92876|KLK6_HUMAN	75.8	244	Kallikrein-6 OS=Homo sapiens OX=9606 GN=KLK6 PE=1 SV=1		0.994	174	173	173.93	173	2.99395e+07	2.18045e+07	2.42281e+07	2.25457e+07	1.29653e+07	2.82809e+07	3.80504e+07	1.10367e+07	2.44271e+07	3.07869e+07	2.20958e+07	4.1116e+07	3.05561e+07	2.88865e+07	2.92575e+07	3.14057e+07	3.63805e+07	0.401912	1.32126	0.0916372	0.160915	2.36976e+07	3.13106e+07	up	no	2.78798e+07	2.08622e+07	2.29032e+07	2.69417e+07	3.81332e+07	2.30293e+07	3.13566e+07	3.86017e+07	2.93686e+07	2.71527e+07	2.96085e+07
645	618	46	1	sp|P10643|CO7_HUMAN	70.7	843	Complement component C7 OS=Homo sapiens OX=9606 GN=C7 PE=1 SV=2		0.997	651	649	650.994	649	1.75017e+07	3.12742e+07	2.20917e+07	3.21658e+07	3.29582e+07	4.52612e+07	2.18112e+07	2.95059e+07	4.55933e+07	3.09188e+07	2.38842e+07	2.64444e+07	1.47126e+07	2.33817e+07	1.69967e+07	2.3195e+07	2.53941e+07	-0.419047	-1.33704	0.0711477	0.13486	3.0907e+07	2.31159e+07	down	no	1.62976e+07	2.99227e+07	3.26758e+07	4.3118e+07	2.18587e+07	4.29843e+07	3.14909e+07	2.48273e+07	1.41408e+07	1.5774e+07	2.18677e+07
322	305	47	1	sp|P00747|PLMN_HUMAN	65.8	810	Plasminogen OS=Homo sapiens OX=9606 GN=PLG PE=1 SV=2		0.987	319	315	318.695	314	2.22777e+07	3.25547e+07	8.28401e+06	6.00163e+07	2.20103e+07	4.54479e+07	2.25604e+07	3.35803e+07	4.04397e+07	3.55379e+07	1.38487e+07	1.67418e+07	1.82832e+07	2.19729e+07	1.20936e+07	1.60991e+07	2.27009e+07	-0.698669	-1.62301	0.0318862	0.0762421	3.19079e+07	1.96598e+07	down	low	2.07451e+07	3.11478e+07	6.09678e+07	4.32957e+07	2.26095e+07	3.81256e+07	3.61956e+07	1.5718e+07	1.75727e+07	1.12236e+07	1.51779e+07
1084	1052	48	1	sp|P43652|AFAM_HUMAN	64.4	599	Afamin OS=Homo sapiens OX=9606 GN=AFM PE=1 SV=1		1	248	248	248	248	1.98927e+07	1.95653e+07	1.20548e+07	8.44689e+07	2.48014e+07	4.35952e+07	2.41227e+07	2.01946e+07	4.44818e+07	2.6732e+07	1.27876e+07	1.55003e+07	1.92197e+07	2.13754e+07	1.76553e+07	2.13678e+07	3.17079e+07	-0.647662	-1.56663	0.0598661	0.119568	3.25753e+07	2.07933e+07	down	no	1.85242e+07	1.87197e+07	8.58082e+07	4.15308e+07	2.41752e+07	4.19364e+07	2.72267e+07	1.45524e+07	1.84728e+07	1.63852e+07	2.01451e+07
417	400	49	1	sp|P02753|RET4_HUMAN	74.6	201	Retinol-binding protein 4 OS=Homo sapiens OX=9606 GN=RBP4 PE=1 SV=3		1	764	764	764	764	2.1766e+07	3.02607e+07	2.1387e+07	5.71967e+07	1.48793e+07	2.8093e+07	2.13343e+07	2.48987e+07	1.7344e+07	2.35175e+07	1.51993e+07	1.531e+07	2.49286e+07	2.10242e+07	2.36362e+07	2.4655e+07	2.8247e+07	-0.256119	-1.19426	0.324062	0.416461	2.63511e+07	2.20647e+07	down	no	2.02686e+07	2.89529e+07	5.81036e+07	2.67627e+07	2.13807e+07	1.63515e+07	2.39527e+07	1.43738e+07	2.39598e+07	2.19359e+07	2.32442e+07
1860	1814	50	1	sp|Q92520|FAM3C_HUMAN	71.8	227	Protein FAM3C OS=Homo sapiens OX=9606 GN=FAM3C PE=1 SV=1		1	171	171	171	171	3.18924e+07	2.64922e+07	1.27211e+07	2.54583e+07	1.29905e+07	1.74906e+07	2.65319e+07	1.51408e+07	1.46105e+07	2.07804e+07	2.87526e+07	2.97252e+07	2.58143e+07	2.30453e+07	3.40476e+07	3.30812e+07	2.44606e+07	0.431078	1.34824	0.0617059	0.122132	2.03698e+07	2.74634e+07	up	no	2.96983e+07	2.53473e+07	2.58619e+07	1.66624e+07	2.65897e+07	1.37744e+07	2.11649e+07	2.79074e+07	2.48111e+07	3.15983e+07	3.11882e+07
1500	1461	51	1	sp|Q14624|ITIH4_HUMAN	56.7	930	Inter-alpha-trypsin inhibitor heavy chain H4 OS=Homo sapiens OX=9606 GN=ITIH4 PE=1 SV=4		1	251	251	251	251	1.38711e+07	3.54604e+07	7.80028e+06	5.18042e+07	5.21806e+07	4.12949e+07	2.20588e+07	3.45737e+07	1.88256e+07	2.44814e+07	1.75741e+07	9.1115e+06	1.50498e+07	1.94527e+07	1.23947e+07	1.09529e+07	1.9988e+07	-0.937053	-1.91461	0.0070348	0.0259084	3.08744e+07	1.61256e+07	down	med	1.29168e+07	3.3928e+07	5.26255e+07	3.93395e+07	2.21068e+07	1.77484e+07	2.49345e+07	8.55432e+06	1.4465e+07	1.15031e+07	1.03261e+07
491	471	52	1	sp|P05156|CFAI_HUMAN	47.9	583	Complement factor I OS=Homo sapiens OX=9606 GN=CFI PE=1 SV=2		1	133	133	133	133	2.22712e+07	2.38231e+07	1.22396e+07	4.9751e+07	3.38609e+07	3.94221e+07	2.08762e+07	1.94335e+07	2.80374e+07	2.60674e+07	1.84527e+07	1.61741e+07	1.79437e+07	2.01356e+07	1.36534e+07	1.64404e+07	2.31197e+07	-0.546408	-1.46044	0.034651	0.0808279	2.77461e+07	1.89984e+07	down	low	2.0739e+07	2.27935e+07	5.05398e+07	3.75553e+07	2.09216e+07	2.6433e+07	2.65498e+07	1.5185e+07	1.72463e+07	1.26712e+07	1.54996e+07
505	485	53	1	sp|P05543|THBG_HUMAN	59.5	415	Thyroxine-binding globulin OS=Homo sapiens OX=9606 GN=SERPINA7 PE=1 SV=2		0.992	129	128	128.46	128	1.95204e+07	1.28738e+07	1.20765e+07	3.47014e+07	2.28311e+07	5.21059e+07	2.15088e+07	2.30358e+07	2.00745e+07	3.61498e+07	1.64436e+07	2.21299e+07	2.04204e+07	2.13592e+07	1.36966e+07	1.75202e+07	3.22899e+07	-0.11114	-1.08008	0.71054	0.76981	2.43031e+07	2.25012e+07	down	no	1.81775e+07	1.23174e+07	3.52516e+07	4.96385e+07	2.15556e+07	1.89258e+07	3.68187e+07	2.07766e+07	1.96268e+07	1.27112e+07	1.65176e+07
516	496	54	1	sp|P06681|CO2_HUMAN	58	752	Complement C2 OS=Homo sapiens OX=9606 GN=C2 PE=1 SV=2		1	218	218	218	218	1.36548e+07	1.65749e+07	2.32825e+07	3.66388e+07	2.5071e+07	4.94385e+07	1.74243e+07	4.78512e+07	3.19474e+07	2.40864e+07	1.22161e+07	1.62771e+07	1.34236e+07	1.40009e+07	1.1684e+07	1.41097e+07	1.10047e+07	-0.994928	-1.99298	0.000498243	0.00439214	2.90982e+07	1.46003e+07	down	high	1.27153e+07	1.58586e+07	3.72197e+07	4.70974e+07	1.74622e+07	3.01193e+07	2.45321e+07	1.52817e+07	1.2902e+07	1.08434e+07	1.33023e+07
502	482	55	1	sp|P05452|TETN_HUMAN	75.2	202	Tetranectin OS=Homo sapiens OX=9606 GN=CLEC3B PE=1 SV=3		1	295	295	295	295	1.8958e+07	1.46502e+07	1.90029e+07	2.14566e+07	9.76859e+06	2.9648e+07	2.53455e+07	1.22241e+07	1.86724e+07	2.5636e+07	2.00387e+07	2.46858e+07	2.76992e+07	2.24182e+07	2.36934e+07	3.33894e+07	2.76731e+07	0.443984	1.36036	0.046882	0.0999087	1.88585e+07	2.56542e+07	up	low	1.76538e+07	1.40171e+07	2.17967e+07	2.82441e+07	2.54006e+07	1.76039e+07	2.61104e+07	2.31762e+07	2.66227e+07	2.19889e+07	3.14787e+07
517	497	56	1	sp|P06702|S10A9_HUMAN	81.6	114	Protein S100-A9 OS=Homo sapiens OX=9606 GN=S100A9 PE=1 SV=1		1	136	136	136	136	7.88705e+06	3.32352e+06	2.29763e+07	1.73141e+06	3.23916e+08	3.24093e+06	1.094e+07	3.94482e+06	1.12264e+07	1.27522e+06	6.92902e+06	1.13625e+06	820145	7.64689e+06	828971	580666	1.226e+06	-4.08085	-16.9222	0.000114215	0.00186332	4.32429e+07	2.5554e+06	down	high	7.34445e+06	3.17989e+06	1.75886e+06	3.08746e+06	1.09639e+07	1.0584e+07	1.29882e+06	1.06676e+06	788272	769335	547438
552	530	57	1	sp|P07602|SAP_HUMAN	63.4	524	Prosaposin OS=Homo sapiens OX=9606 GN=PSAP PE=1 SV=2		1	147	147	147	147	2.07661e+07	2.02292e+07	1.31718e+07	1.85298e+07	1.25253e+07	1.43936e+07	2.3665e+07	1.4373e+07	2.27034e+07	1.91784e+07	1.81074e+07	3.00629e+07	2.34969e+07	2.75768e+07	3.30691e+07	2.64039e+07	2.60231e+07	0.516631	1.43061	0.0108387	0.0346301	1.78175e+07	2.54898e+07	up	med	1.93374e+07	1.9355e+07	1.88236e+07	1.3712e+07	2.37165e+07	2.14042e+07	1.95333e+07	2.82245e+07	2.25838e+07	3.06901e+07	2.4893e+07
1950	1904	58	1	sp|Q99435|NELL2_HUMAN	63.7	816	Protein kinase C-binding protein NELL2 OS=Homo sapiens OX=9606 GN=NELL2 PE=1 SV=1		1	220	220	220	220	2.5309e+07	2.3923e+07	1.08421e+07	2.02512e+07	1.93874e+07	9.17573e+06	2.20459e+07	2.314e+07	1.18568e+07	1.92662e+07	2.40412e+07	2.58301e+07	2.5427e+07	1.60103e+07	3.16478e+07	2.32827e+07	1.80642e+07	0.315666	1.24459	0.192898	0.282839	1.84368e+07	2.29462e+07	up	no	2.35678e+07	2.28891e+07	2.05723e+07	8.74123e+06	2.20939e+07	1.11783e+07	1.96227e+07	2.42505e+07	2.44389e+07	2.9371e+07	2.19503e+07
1850	1804	59	1	sp|Q8WXD2|SCG3_HUMAN	74.6	468	Secretogranin-3 OS=Homo sapiens OX=9606 GN=SCG3 PE=1 SV=3		1	183	183	183	183	2.4405e+07	2.06099e+07	1.92293e+07	1.66688e+07	8.47803e+06	1.72118e+07	2.52003e+07	1.50522e+07	1.38762e+07	1.84563e+07	2.54297e+07	2.22647e+07	2.14991e+07	1.65378e+07	2.94406e+07	3.55937e+07	1.75211e+07	0.386327	1.30706	0.102051	0.175413	1.78591e+07	2.33429e+07	up	no	2.2726e+07	1.97192e+07	1.69331e+07	1.63968e+07	2.52551e+07	1.30822e+07	1.87979e+07	2.09032e+07	2.06636e+07	2.73227e+07	3.35569e+07
640	613	60	1	sp|P10451|OSTP_HUMAN	56.1	314	Osteopontin OS=Homo sapiens OX=9606 GN=SPP1 PE=1 SV=1		1	144	144	144	144	2.35096e+07	1.92117e+07	4.29131e+07	2.51761e+07	1.20872e+07	1.94607e+07	1.74348e+07	1.43604e+07	3.41972e+07	1.49622e+07	1.34329e+07	2.28684e+07	1.26537e+07	2.10277e+07	1.28695e+07	1.32366e+07	1.88257e+07	-0.511946	-1.42597	0.0508604	0.10573	2.31501e+07	1.62346e+07	down	no	2.18922e+07	1.83815e+07	2.55753e+07	1.85392e+07	1.74727e+07	3.22403e+07	1.52391e+07	2.147e+07	1.21619e+07	1.19437e+07	1.24792e+07
647	620	61	1	sp|P10645|CMGA_HUMAN	73.3	457	Chromogranin-A OS=Homo sapiens OX=9606 GN=CHGA PE=1 SV=7		1	202	202	202	202	3.8269e+07	2.48414e+07	1.00957e+07	2.11765e+07	9.01597e+06	9.53884e+06	2.7761e+07	1.31637e+07	1.11617e+07	1.72813e+07	1.99566e+07	2.91964e+07	1.86755e+07	1.47125e+07	2.7265e+07	2.34001e+07	2.17293e+07	0.231474	1.17403	0.447248	0.535543	1.8336e+07	2.15271e+07	up	no	3.56362e+07	2.37678e+07	2.15123e+07	9.08714e+06	2.78215e+07	1.0523e+07	1.76011e+07	2.7411e+07	1.79497e+07	2.53035e+07	2.2061e+07
1424	1385	62	1	sp|Q12805|FBLN3_HUMAN	74.8	493	EGF-containing fibulin-like extracellular matrix protein 1 OS=Homo sapiens OX=9606 GN=EFEMP1 PE=1 SV=2		1	240	240	240	240	2.1402e+07	1.91521e+07	2.06135e+07	1.55959e+07	1.19228e+07	1.96418e+07	1.84462e+07	1.18858e+07	2.19667e+07	2.42682e+07	1.64977e+07	1.51881e+07	2.4705e+07	1.8259e+07	2.12178e+07	3.40054e+07	3.51376e+07	0.406724	1.32567	0.0700402	0.133802	1.78474e+07	2.36599e+07	up	no	1.99296e+07	1.83244e+07	1.58432e+07	1.87117e+07	1.84864e+07	2.07097e+07	2.47173e+07	1.42593e+07	2.37449e+07	1.96914e+07	3.20595e+07
403	386	63	1	sp|P02671|FIBA_HUMAN	59.7	866	Fibrinogen alpha chain OS=Homo sapiens OX=9606 GN=FGA PE=1 SV=2	yes?	1	246	246	246	246	1.5848e+07	3.33155e+07	9.13555e+06	5.7661e+07	6.54683e+07	2.36115e+07	1.99225e+07	2.00654e+07	1.07804e+07	1.82584e+07	1.92063e+07	5.80578e+06	6.07898e+06	1.62935e+07	5.19962e+06	6.1177e+06	7.77445e+06	-1.42411	-2.68349	0.00108604	0.00710637	2.84231e+07	1.05918e+07	down	high	1.47577e+07	3.18758e+07	5.85752e+07	2.24935e+07	1.99659e+07	1.01635e+07	1.85963e+07	5.45074e+06	5.84273e+06	4.82556e+06	5.76762e+06
1928	1882	64	1	sp|Q96KN2|CNDP1_HUMAN	71.4	507	Beta-Ala-His dipeptidase OS=Homo sapiens OX=9606 GN=CNDP1 PE=1 SV=5		1	238	238	238	238	1.44391e+07	2.55157e+07	1.39348e+07	2.21652e+07	8.57786e+06	2.05953e+07	1.60618e+07	1.539e+07	1.73694e+07	1.65717e+07	1.30584e+07	2.3822e+07	2.38402e+07	1.80135e+07	3.1969e+07	2.23994e+07	1.87612e+07	0.298728	1.23006	0.202463	0.292951	1.71166e+07	2.10544e+07	up	no	1.34457e+07	2.4413e+07	2.25166e+07	1.96201e+07	1.60968e+07	1.63755e+07	1.68784e+07	2.23652e+07	2.29137e+07	2.96691e+07	2.11176e+07
307	290	65	1	sp|P00441|SODC_HUMAN	74.7	154	Superoxide dismutase [Cu-Zn] OS=Homo sapiens OX=9606 GN=SOD1 PE=1 SV=2		1	64	64	64	64	2.64034e+07	1.78369e+07	2.14444e+07	1.78854e+07	1.14512e+07	1.53653e+07	2.29253e+07	1.44278e+07	1.91144e+07	1.46942e+07	1.63567e+07	2.02089e+07	1.95178e+07	1.79396e+07	2.0315e+07	2.14227e+07	2.02978e+07	0.0235222	1.01644	0.901017	0.92245	1.85393e+07	1.88441e+07	up	no	2.45869e+07	1.70661e+07	1.8169e+07	1.46377e+07	2.29752e+07	1.80206e+07	1.49662e+07	1.89731e+07	1.87593e+07	1.88536e+07	2.01968e+07
882	853	66	1	sp|P23142|FBLN1_HUMAN	68.1	703	Fibulin-1 OS=Homo sapiens OX=9606 GN=FBLN1 PE=1 SV=4		1	348	348	348	348	1.43999e+07	1.7059e+07	1.49563e+07	1.94447e+07	1.24945e+07	2.00994e+07	2.47411e+07	1.22725e+07	1.70831e+07	2.13139e+07	1.73975e+07	2.20745e+07	2.07607e+07	2.01116e+07	1.63926e+07	2.61117e+07	2.66217e+07	0.332811	1.25946	0.0860155	0.154126	1.69501e+07	2.1348e+07	up	no	1.34093e+07	1.63218e+07	1.9753e+07	1.91477e+07	2.47949e+07	1.61055e+07	2.17083e+07	2.07247e+07	1.99539e+07	1.52133e+07	2.46175e+07
405	388	67	1	sp|P02679|FIBG_HUMAN	71.5	453	Fibrinogen gamma chain OS=Homo sapiens OX=9606 GN=FGG PE=1 SV=3	yes?	1	222	222	222	222	1.36938e+07	2.8498e+07	6.96751e+06	4.47443e+07	9.50008e+07	8.02889e+06	1.5957e+07	8.19054e+06	4.04919e+06	1.08234e+07	1.91057e+07	3.64457e+06	3.50049e+06	9.09453e+06	2.94858e+06	2.35675e+06	3.49933e+06	-1.86403	-3.64022	0.00248951	0.0121433	2.50144e+07	6.87168e+06	down	med	1.27517e+07	2.72664e+07	4.54537e+07	7.64869e+06	1.59917e+07	3.81748e+06	1.10237e+07	3.4217e+06	3.36445e+06	2.73646e+06	2.22189e+06
400	383	68	1	sp|P02652|APOA2_HUMAN	61	100	Apolipoprotein A-II OS=Homo sapiens OX=9606 GN=APOA2 PE=1 SV=1	yes	1	39	39	39	39	8.72849e+06	2.18399e+07	1.17519e+07	3.56742e+07	1.17305e+07	4.15687e+07	9.20461e+06	2.72934e+07	1.28855e+07	1.18759e+07	6.04383e+06	7.91846e+06	1.21741e+07	2.84133e+07	1.06342e+07	1.07295e+07	6.51233e+06	-0.768135	-1.70307	0.0473656	0.100453	2.00752e+07	1.17877e+07	down	no	8.12799e+06	2.0896e+07	3.62398e+07	3.96003e+07	9.22465e+06	1.21481e+07	1.20957e+07	7.43423e+06	1.17009e+07	9.86915e+06	1.01155e+07
807	779	69	1	sp|P19021|AMD_HUMAN	59.3	973	Peptidyl-glycine alpha-amidating monooxygenase OS=Homo sapiens OX=9606 GN=PAM PE=1 SV=2		1	143	143	143	143	1.97848e+07	2.10037e+07	9.05733e+06	1.47283e+07	9.11659e+06	1.19543e+07	1.53416e+07	1.23126e+07	1.27686e+07	1.55306e+07	1.87514e+07	2.03388e+07	2.11353e+07	1.07724e+07	2.60177e+07	2.16658e+07	1.74587e+07	0.436669	1.35348	0.05567	0.113354	1.40075e+07	1.89589e+07	up	no	1.84237e+07	2.0096e+07	1.49618e+07	1.13882e+07	1.5375e+07	1.2038e+07	1.5818e+07	1.9095e+07	2.0314e+07	2.4146e+07	2.0426e+07
892	863	70	1	sp|P23471|PTPRZ_HUMAN	19.7	2315	Receptor-type tyrosine-protein phosphatase zeta OS=Homo sapiens OX=9606 GN=PTPRZ1 PE=1 SV=4		1	202	202	202	202	1.61304e+07	1.17745e+07	1.55048e+07	1.41172e+07	8.05174e+06	1.48328e+07	1.49169e+07	1.04629e+07	1.17581e+07	1.76045e+07	1.48879e+07	1.91048e+07	2.05309e+07	1.55648e+07	2.28268e+07	2.10073e+07	2.6532e+07	0.597122	1.5127	0.00225251	0.0113661	1.3061e+07	1.97574e+07	up	med	1.50207e+07	1.12657e+07	1.43411e+07	1.41304e+07	1.49493e+07	1.10853e+07	1.79303e+07	1.79365e+07	1.9733e+07	2.11846e+07	1.98051e+07
330	313	71	1	sp|P01009|A1AT_HUMAN	57.4	418	Alpha-1-antitrypsin OS=Homo sapiens OX=9606 GN=SERPINA1 PE=1 SV=3	yes	1	163	163	163	163	2.376e+06	940390	975410	1.40038e+06	6.53063e+06	5.85504e+06	2.32687e+06	1.01464e+08	1.9439e+07	6.4217e+06	3.98338e+06	1.76545e+06	1.90787e+06	2.91854e+06	1.31743e+06	972698	1.34585e+06	-2.60589	-6.08768	0.00260105	0.0125756	1.57008e+07	2.57912e+06	down	med	2.21254e+06	899751	1.42258e+06	5.57778e+06	2.33194e+06	1.83267e+07	6.54053e+06	1.65749e+06	1.83372e+06	1.22266e+06	917036
415	398	72	1	sp|P02750|A2GL_HUMAN	59.1	347	Leucine-rich alpha-2-glycoprotein OS=Homo sapiens OX=9606 GN=LRG1 PE=1 SV=2		1	73	73	73	73	2.03804e+07	1.10557e+07	1.0657e+07	1.45092e+07	2.42417e+07	4.11364e+07	8.26354e+06	2.22389e+07	3.17334e+07	2.39537e+07	7.26927e+06	1.15402e+07	7.21042e+06	1.01655e+07	3.58218e+06	6.47512e+06	4.38159e+06	-1.13465	-2.19566	0.00429672	0.0182071	2.04685e+07	9.32226e+06	down	med	1.89782e+07	1.05779e+07	1.47393e+07	3.91884e+07	8.28153e+06	2.99175e+07	2.4397e+07	1.08345e+07	6.9302e+06	3.32448e+06	6.10459e+06
902	872	73	1	sp|P24592|IBP6_HUMAN	67.1	240	Insulin-like growth factor-binding protein 6 OS=Homo sapiens OX=9606 GN=IGFBP6 PE=1 SV=1		1	104	104	104	104	1.38411e+07	1.14395e+07	7.94626e+06	1.75647e+07	9.21955e+06	3.67182e+07	1.19323e+07	1.52969e+07	2.54285e+07	1.24716e+07	9.52441e+06	1.80422e+07	1.67903e+07	1.22238e+07	1.16207e+07	1.11118e+07	1.65757e+07	-0.293289	-1.22543	0.317615	0.409134	1.65986e+07	1.35451e+07	down	no	1.28888e+07	1.09452e+07	1.78432e+07	3.49795e+07	1.19583e+07	2.39734e+07	1.27024e+07	1.69389e+07	1.61377e+07	1.07847e+07	1.0476e+07
449	432	74	1	sp|P04114|APOB_HUMAN	44.7	4563	Apolipoprotein B-100 OS=Homo sapiens OX=9606 GN=APOB PE=1 SV=3		1	352	352	352	352	3.32104e+06	5.33099e+07	4.7407e+06	9.85489e+06	6.93563e+07	2.66999e+07	5.76049e+06	2.47674e+07	9.76019e+06	4.38738e+06	9.91173e+06	3.22394e+06	5.52983e+06	3.55382e+06	4.40427e+06	4.76159e+06	3.84648e+06	-2.21941	-4.65704	6.45196e-05	0.0014828	2.30634e+07	4.95238e+06	down	high	3.09256e+06	5.10061e+07	1.00111e+07	2.54356e+07	5.77303e+06	9.20168e+06	4.46857e+06	3.02679e+06	5.31493e+06	4.08742e+06	4.48912e+06
1032	1000	75	1	sp|P36222|CH3L1_HUMAN	70.5	383	Chitinase-3-like protein 1 OS=Homo sapiens OX=9606 GN=CHI3L1 PE=1 SV=2		1	199	199	199	199	3.99938e+06	5.50284e+06	3.64963e+07	1.20665e+07	2.07934e+07	1.12642e+07	7.15502e+06	2.09794e+07	7.96676e+07	7.148e+06	5.15932e+06	5.7025e+06	5.56959e+06	5.18244e+06	3.42844e+06	6.13562e+06	9.19466e+06	-1.8884	-3.70225	0.000179195	0.00236948	2.19916e+07	5.94007e+06	down	high	3.72423e+06	5.26503e+06	1.22578e+07	1.07308e+07	7.1706e+06	7.51087e+07	7.28027e+06	5.35378e+06	5.35314e+06	3.1818e+06	5.78452e+06
719	691	76	1	sp|P13987|CD59_HUMAN	57	128	CD59 glycoprotein OS=Homo sapiens OX=9606 GN=CD59 PE=1 SV=1		1	68	68	68	68	2.2419e+07	1.04585e+07	9.97124e+06	1.6082e+07	6.99518e+06	1.58062e+07	1.6346e+07	8.5885e+06	1.16535e+07	1.19156e+07	1.39855e+07	1.54272e+07	1.41439e+07	1.32023e+07	1.57161e+07	1.64669e+07	1.44319e+07	0.132492	1.09619	0.560534	0.63454	1.31467e+07	1.44112e+07	up	no	2.08766e+07	1.00065e+07	1.6337e+07	1.50577e+07	1.63816e+07	1.09866e+07	1.21361e+07	1.44838e+07	1.35942e+07	1.45855e+07	1.55246e+07
564	542	77	1	sp|P07998|RNAS1_HUMAN	62.8	156	Ribonuclease pancreatic OS=Homo sapiens OX=9606 GN=RNASE1 PE=1 SV=4		1	216	216	216	216	1.48934e+07	9.75751e+06	1.60703e+07	9.02447e+06	6.18808e+06	1.34038e+07	1.46368e+07	5.71813e+06	9.57061e+06	1.73679e+07	1.4766e+07	1.29415e+07	1.73694e+07	1.20452e+07	1.8086e+07	2.27487e+07	1.59785e+07	0.573497	1.48813	0.0172641	0.0482373	1.10292e+07	1.64129e+07	up	med	1.38688e+07	9.33583e+06	9.16756e+06	1.27691e+07	1.46687e+07	9.02294e+06	1.76893e+07	1.21501e+07	1.66944e+07	1.67849e+07	2.14469e+07
808	780	78	1	sp|P19022|CADH2_HUMAN	32.3	906	Cadherin-2 OS=Homo sapiens OX=9606 GN=CDH2 PE=1 SV=4		1	87	87	87	87	1.58643e+07	1.37306e+07	9.52033e+06	1.22609e+07	5.55335e+06	1.0566e+07	1.42646e+07	9.423e+06	1.02514e+07	1.23739e+07	1.4882e+07	1.54983e+07	1.54558e+07	1.24201e+07	1.84897e+07	1.83167e+07	1.3591e+07	0.424711	1.3423	0.0439258	0.0952738	1.12705e+07	1.51284e+07	up	low	1.47729e+07	1.31372e+07	1.24553e+07	1.00656e+07	1.42957e+07	9.6648e+06	1.26029e+07	1.45506e+07	1.48551e+07	1.71595e+07	1.72686e+07
539	518	79	1	sp|P07339|CATD_HUMAN	69.7	412	Cathepsin D OS=Homo sapiens OX=9606 GN=CTSD PE=1 SV=1		1	224	224	224	224	1.42709e+07	8.41619e+06	1.87131e+07	1.0629e+07	5.41253e+06	9.9758e+06	1.33723e+07	4.16969e+06	7.66453e+06	1.53588e+07	1.16337e+07	1.61434e+07	1.72642e+07	1.89875e+07	1.64e+07	1.56412e+07	2.25195e+07	0.702144	1.62692	0.00953879	0.0319645	1.02916e+07	1.67435e+07	up	med	1.32891e+07	8.05248e+06	1.07975e+07	9.50341e+06	1.34014e+07	7.22594e+06	1.5643e+07	1.51562e+07	1.65933e+07	1.52202e+07	1.47462e+07
1386	1347	80	1	sp|Q06481|APLP2_HUMAN	46.5	763	Amyloid beta precursor like protein 2 OS=Homo sapiens OX=9606 GN=APLP2 PE=1 SV=2		0.981	157	154	154.819	154	1.94481e+07	1.13862e+07	5.90994e+06	1.33933e+07	4.70362e+06	7.47562e+06	1.14305e+07	8.00115e+06	7.11269e+06	1.31099e+07	1.55861e+07	1.65432e+07	1.55074e+07	1.5208e+07	2.16882e+07	1.51239e+07	1.20273e+07	0.659849	1.57992	0.0124937	0.0384087	9.87346e+06	1.55992e+07	up	med	1.81102e+07	1.08941e+07	1.36057e+07	7.12162e+06	1.14554e+07	6.70567e+06	1.33525e+07	1.55316e+07	1.49047e+07	2.01279e+07	1.42585e+07
1317	1278	81	1	sp|P78509|RELN_HUMAN	44.6	3460	Reelin OS=Homo sapiens OX=9606 GN=RELN PE=1 SV=3		1	351	351	351	351	1.36582e+07	1.30341e+07	3.72166e+06	1.37702e+07	5.27793e+06	8.39429e+06	7.62104e+06	1.00806e+07	7.08298e+06	1.05957e+07	1.45899e+07	1.93107e+07	1.78223e+07	1.37237e+07	2.83775e+07	2.02323e+07	9.34423e+06	0.867187	1.8241	0.0030213	0.0139374	9.18234e+06	1.67495e+07	up	med	1.27186e+07	1.24708e+07	1.39886e+07	7.99679e+06	7.63763e+06	6.67766e+06	1.07918e+07	1.81298e+07	1.71296e+07	2.63361e+07	1.90745e+07
861	833	82	1	sp|P22105|TENX_HUMAN	47.7	4244	Tenascin-X OS=Homo sapiens OX=9606 GN=TNXB PE=1 SV=5		1	272	272	272	272	1.20647e+07	6.76992e+06	1.24531e+07	1.09233e+07	3.14079e+07	1.53028e+07	1.45901e+07	5.09373e+06	1.39642e+07	1.11086e+07	9.51286e+06	1.24671e+07	1.03619e+07	1.54068e+07	1.06433e+07	1.14079e+07	1.84933e+07	-0.132335	-1.09607	0.658646	0.72395	1.36189e+07	1.24252e+07	down	no	1.12346e+07	6.47735e+06	1.10965e+07	1.45782e+07	1.46219e+07	1.31651e+07	1.13142e+07	1.17047e+07	9.95918e+06	9.87764e+06	1.07551e+07
2297	2248	83	1	sp|Q9Y4C0|NRX3A_HUMAN	39.5	1643	Neurexin-3 OS=Homo sapiens OX=9606 GN=NRXN3 PE=1 SV=4		0.936	187	175	180.264	175	1.65241e+07	1.32625e+07	6.33011e+06	1.30308e+07	6.52639e+06	7.6923e+06	1.37112e+07	9.32093e+06	8.68018e+06	1.19255e+07	1.37596e+07	1.68958e+07	1.57475e+07	9.40972e+06	2.18981e+07	1.57181e+07	1.18969e+07	0.472337	1.38735	0.0535837	0.110334	1.05643e+07	1.46564e+07	up	no	1.53873e+07	1.26894e+07	1.32374e+07	7.32804e+06	1.37411e+07	8.18346e+06	1.21462e+07	1.58626e+07	1.51355e+07	2.03228e+07	1.48187e+07
676	649	84	1	sp|P12259|FA5_HUMAN	41.5	2224	Coagulation factor V OS=Homo sapiens OX=9606 GN=F5 PE=1 SV=4		0.989	269	266	266.484	266	5.89255e+06	9.53855e+06	1.14026e+07	1.09229e+07	5.40191e+06	1.4736e+07	1.34215e+07	4.31758e+06	7.79127e+06	1.79847e+07	1.10513e+07	1.64934e+07	1.83057e+07	1.28102e+07	1.31502e+07	1.758e+07	1.94779e+07	0.774538	1.71064	0.00265454	0.0126943	9.26943e+06	1.58567e+07	up	med	5.48716e+06	9.12633e+06	1.10961e+07	1.40382e+07	1.34507e+07	7.34542e+06	1.83175e+07	1.54848e+07	1.75943e+07	1.22042e+07	1.6574e+07
391	374	85	1	sp|P02452|CO1A1_HUMAN	21.2	1464	Collagen alpha-1(I) chain OS=Homo sapiens OX=9606 GN=COL1A1 PE=1 SV=6		0.977	173	169	172.976	169	9.24311e+06	5.80095e+06	1.19439e+07	1.47746e+07	9.06273e+06	8.76909e+06	2.00042e+07	3.83345e+06	6.38252e+06	1.53932e+07	1.09163e+07	1.31232e+07	1.32645e+07	1.74048e+07	1.21661e+07	2.12835e+07	1.81567e+07	0.608331	1.52449	0.0346033	0.0808023	9.97938e+06	1.52135e+07	up	low	8.60721e+06	5.55026e+06	1.50088e+07	8.35384e+06	2.00477e+07	6.01728e+06	1.5678e+07	1.23206e+07	1.2749e+07	1.12909e+07	2.00655e+07
482	462	86	1	sp|P05090|APOD_HUMAN	37	189	Apolipoprotein D OS=Homo sapiens OX=9606 GN=APOD PE=1 SV=1		1	67	67	67	67	7.3766e+06	5.37706e+06	3.00848e+06	4.67439e+06	7.08525e+06	4.85698e+07	6.0637e+06	3.15629e+07	3.05172e+07	6.64776e+06	5.51042e+06	1.15889e+07	1.09996e+07	5.72254e+06	7.51514e+06	3.90072e+06	4.96937e+06	-1.17315	-2.25504	0.0246231	0.0631846	1.60262e+07	7.10681e+06	down	low	6.86911e+06	5.14468e+06	4.7485e+06	4.62698e+07	6.0769e+06	2.87709e+07	6.77078e+06	1.08803e+07	1.05721e+07	6.9745e+06	3.67751e+06
1063	1031	87	1	sp|P41271|NBL1_HUMAN	56.4	181	Neuroblastoma suppressor of tumorigenicity 1 OS=Homo sapiens OX=9606 GN=NBL1 PE=1 SV=2		1	73	73	73	73	1.22197e+07	1.05729e+07	8.74223e+06	1.45383e+07	6.80948e+06	1.34384e+07	1.35477e+07	8.29486e+06	1.59843e+07	1.2181e+07	1.01498e+07	1.43281e+07	1.18832e+07	1.16463e+07	1.11433e+07	1.41886e+07	9.32238e+06	0.0349012	1.02449	0.863319	0.894446	1.1572e+07	1.18553e+07	up	no	1.1379e+07	1.0116e+07	1.47688e+07	1.2802e+07	1.35772e+07	1.50696e+07	1.24064e+07	1.34519e+07	1.14214e+07	1.03417e+07	1.33767e+07
576	554	88	1	sp|P08294|SODE_HUMAN	71.7	240	Extracellular superoxide dismutase [Cu-Zn] OS=Homo sapiens OX=9606 GN=SOD3 PE=1 SV=2		1	83	83	83	83	1.14746e+07	7.3988e+06	3.11303e+07	1.62896e+07	7.04633e+06	1.15904e+07	1.15153e+07	4.45416e+06	8.36931e+06	1.07291e+07	7.63459e+06	1.09507e+07	8.70511e+06	1.15629e+07	7.14365e+06	1.13901e+07	2.05522e+07	-0.131465	-1.09541	0.701159	0.761526	1.2141e+07	1.10835e+07	down	no	1.06852e+07	7.07906e+06	1.65479e+07	1.10416e+07	1.15403e+07	7.89039e+06	1.09276e+07	1.0281e+07	8.3668e+06	6.62974e+06	1.07383e+07
335	318	89	1	sp|P01031|CO5_HUMAN	59.7	1676	Complement C5 OS=Homo sapiens OX=9606 GN=C5 PE=1 SV=4		1	237	237	237	237	5.97371e+06	1.49342e+07	4.89868e+06	2.15748e+07	3.38747e+07	1.65891e+07	9.36269e+06	1.66072e+07	1.75019e+07	1.44106e+07	4.3065e+06	5.00944e+06	7.78058e+06	5.82015e+06	5.72814e+06	5.45759e+06	6.71165e+06	-1.18563	-2.27462	0.00104309	0.00695921	1.57019e+07	6.90308e+06	down	high	5.56274e+06	1.42888e+07	2.19169e+07	1.58035e+07	9.38308e+06	1.65004e+07	1.46773e+07	4.7031e+06	7.4782e+06	5.31606e+06	5.14529e+06
1364	1325	90	1	sp|Q02818|NUCB1_HUMAN	64.9	461	Nucleobindin-1 OS=Homo sapiens OX=9606 GN=NUCB1 PE=1 SV=4		0.955	66	63	65.032	63	1.07352e+07	8.53934e+06	7.41412e+06	1.03883e+07	5.19218e+06	1.15676e+07	1.01233e+07	1.00629e+07	1.53811e+07	1.24777e+07	1.07823e+07	1.21096e+07	1.27737e+07	1.47833e+07	1.19986e+07	1.46955e+07	1.62821e+07	0.414255	1.33261	0.0462005	0.0991094	9.93378e+06	1.32379e+07	up	low	9.99664e+06	8.17031e+06	1.0553e+07	1.10198e+07	1.01454e+07	1.45009e+07	1.27086e+07	1.13691e+07	1.22773e+07	1.11355e+07	1.38546e+07
1259	1224	91	1	sp|P61916|NPC2_HUMAN	85.4	151	NPC intracellular cholesterol transporter 2 OS=Homo sapiens OX=9606 GN=NPC2 PE=1 SV=1		1	120	120	120	120	9.87801e+06	9.41354e+06	9.4846e+06	1.03807e+07	7.23075e+06	9.8753e+06	1.06725e+07	4.38883e+06	7.88265e+06	1.29393e+07	1.11449e+07	1.2784e+07	1.41928e+07	1.22999e+07	1.70237e+07	1.41019e+07	1.84932e+07	0.682289	1.60468	0.0007711	0.00568507	8.80076e+06	1.41224e+07	up	high	9.19843e+06	9.00673e+06	1.05453e+07	9.40767e+06	1.06958e+07	7.43158e+06	1.31787e+07	1.20023e+07	1.36413e+07	1.5799e+07	1.32949e+07
316	299	92	1	sp|P00734|THRB_HUMAN	66.7	622	Prothrombin OS=Homo sapiens OX=9606 GN=F2 PE=1 SV=2		1	242	242	242	242	1.13493e+07	1.02873e+07	5.56169e+06	2.60163e+07	1.22367e+07	1.42602e+07	1.20189e+07	1.38569e+07	9.01033e+06	1.66575e+07	6.10729e+06	1.0247e+07	8.013e+06	1.33135e+07	8.42395e+06	3.36883e+06	4.34047e+06	-0.531542	-1.44547	0.112236	0.187916	1.27331e+07	8.80893e+06	down	no	1.05685e+07	9.84272e+06	2.64287e+07	1.35849e+07	1.20451e+07	8.49473e+06	1.69657e+07	9.62035e+06	7.70159e+06	7.81793e+06	3.17605e+06
144	130	93	1	sp|O15240|VGF_HUMAN	66.2	615	Neurosecretory protein VGF OS=Homo sapiens OX=9606 GN=VGF PE=1 SV=2		1	217	217	217	217	1.35707e+07	1.70576e+07	7.86191e+06	1.38197e+07	4.08607e+06	6.87059e+06	1.11438e+07	6.39946e+06	6.76887e+06	7.94961e+06	1.41065e+07	1.17541e+07	1.0418e+07	5.3836e+06	1.75657e+07	1.63656e+07	9.51926e+06	0.257543	1.19544	0.394431	0.486391	9.73096e+06	1.16328e+07	up	no	1.26371e+07	1.63205e+07	1.40388e+07	6.54524e+06	1.1168e+07	6.38153e+06	8.09672e+06	1.10353e+07	1.00131e+07	1.6302e+07	1.54291e+07
429	412	94	1	sp|P02788|TRFL_HUMAN	71.1	710	Lactotransferrin OS=Homo sapiens OX=9606 GN=LTF PE=1 SV=6	yes?	0.975	242	236	237.641	235	774249	3.02481e+06	3.24467e+06	661713	1.76532e+08	1.74896e+06	6.59262e+06	697477	4.91377e+06	934461	1.11867e+06	906363	1.17204e+06	1.1233e+06	636145	970319	852255	-4.51342	-22.8389	2.65594e-05	0.00140267	2.20212e+07	964194	down	high	720983	2.89409e+06	672204	1.66614e+06	6.60698e+06	4.63259e+06	951754	850937	1.12649e+06	590381	914794
629	603	95	1	sp|P0DOY2|IGLC2_HUMAN (+1)	85.8	106	Immunoglobulin lambda constant 2 OS=Homo sapiens OX=9606 GN=IGLC2 PE=1 SV=1	yes	0.135	96	13	57.729	13	299266	23251.4	187011	240809	586515	9.99459e+06	730875	1.07122e+08	2.72992e+06	2.34354e+06	844678	30346.6	35551.2	250397	22472.6	34901.7	43780.7	-4.90952	-30.0548	0.00112448	0.00723822	1.3546e+07	450709	down	high	278677	22246.5	244627	9.52131e+06	732466	2.5737e+06	2.38691e+06	28490.8	34169.5	20856	32904.4
2173	2125	96	1	sp|Q9P121|NTRI_HUMAN	44.8	344	Neurotrimin OS=Homo sapiens OX=9606 GN=NTM PE=1 SV=1		0.918	231	212	223.476	212	1.74667e+07	8.58862e+06	8.15119e+06	8.39588e+06	5.11555e+06	6.60191e+06	1.12105e+07	5.74992e+06	7.24304e+06	9.55565e+06	1.06883e+07	1.25149e+07	1.26299e+07	8.93212e+06	1.6719e+07	1.92967e+07	8.30263e+06	0.498964	1.4132	0.0597925	0.119568	8.72481e+06	1.23299e+07	up	no	1.62651e+07	8.21746e+06	8.52899e+06	6.28929e+06	1.12349e+07	6.82857e+06	9.73248e+06	1.17496e+07	1.21391e+07	1.55162e+07	1.81925e+07
2237	2189	97	1	sp|Q9ULB1|NRX1A_HUMAN	46	1477	Neurexin-1 OS=Homo sapiens OX=9606 GN=NRXN1 PE=1 SV=1		0.894	246	220	234.603	221	1.29269e+07	9.55958e+06	6.59973e+06	8.71257e+06	4.73606e+06	5.30495e+06	9.42404e+06	8.08072e+06	6.34811e+06	9.07439e+06	1.33756e+07	1.24777e+07	1.24596e+07	1.28625e+07	1.96562e+07	1.30256e+07	9.21406e+06	0.680655	1.60287	0.00349703	0.0154758	7.96585e+06	1.27682e+07	up	med	1.20376e+07	9.14646e+06	8.85071e+06	5.05375e+06	9.44455e+06	5.98485e+06	9.24232e+06	1.17146e+07	1.19754e+07	1.82421e+07	1.22802e+07
1357	1318	98	1	sp|Q02246|CNTN2_HUMAN	56.9	1040	Contactin-2 OS=Homo sapiens OX=9606 GN=CNTN2 PE=1 SV=1		1	213	213	213	213	1.1927e+07	7.54157e+06	1.05544e+07	8.99793e+06	4.69571e+06	9.33817e+06	1.05477e+07	5.55718e+06	6.36789e+06	1.24331e+07	9.63951e+06	1.39362e+07	1.32036e+07	1.18074e+07	1.22958e+07	1.15014e+07	1.11723e+07	0.515797	1.42978	0.0142987	0.042472	8.39195e+06	1.19987e+07	up	med	1.11064e+07	7.21565e+06	9.14059e+06	8.89597e+06	1.05707e+07	6.0035e+06	1.26631e+07	1.3084e+07	1.26905e+07	1.14113e+07	1.08433e+07
413	396	99	1	sp|P02748|CO9_HUMAN	56.2	559	Complement component C9 OS=Homo sapiens OX=9606 GN=C9 PE=1 SV=2		1	169	169	169	169	8.48396e+06	8.97438e+06	3.17133e+06	1.84208e+07	1.15919e+07	2.27673e+07	1.12273e+07	1.51518e+07	8.42028e+06	1.4131e+07	8.51544e+06	6.77518e+06	8.60677e+06	4.58892e+06	5.53471e+06	6.59377e+06	1.03643e+07	-0.562943	-1.47728	0.0876618	0.155804	1.20232e+07	8.13877e+06	down	no	7.90029e+06	8.58655e+06	1.87129e+07	2.16892e+07	1.12517e+07	7.93844e+06	1.43925e+07	6.36087e+06	8.27228e+06	5.13655e+06	6.21645e+06
2339	2290	100	1	sp|P78324|SHPS1_HUMAN_family	48.6	504	Tyrosine-protein phosphatase non-receptor type substrate 1 OS=Homo sapiens OX=9606 GN=SIRPA PE=1 SV=2		1	107	107	107	107	1.63957e+07	1.0168e+07	6.81733e+06	1.20143e+07	5.64476e+06	4.52587e+06	8.80568e+06	7.36771e+06	4.96162e+06	9.21482e+06	7.02752e+06	1.26631e+07	1.27238e+07	1.08901e+07	1.64551e+07	1.29515e+07	1.04748e+07	0.438585	1.35527	0.104411	0.178268	8.52233e+06	1.15501e+07	up	no	1.52677e+07	9.72862e+06	1.22048e+07	4.31155e+06	8.82485e+06	4.6777e+06	9.38534e+06	1.18888e+07	1.22294e+07	1.52713e+07	1.22103e+07
1230	1196	101	1	sp|P60174|TPIS_HUMAN	87.6	249	Triosephosphate isomerase OS=Homo sapiens OX=9606 GN=TPI1 PE=1 SV=4		1	64	64	64	64	8.79892e+06	8.53983e+06	1.40963e+07	4.27547e+06	2.58487e+07	5.086e+06	9.48138e+06	7.9775e+06	1.00573e+07	6.7524e+06	5.85984e+06	8.95261e+06	8.71513e+06	8.23978e+06	1.12738e+07	8.9642e+06	6.19487e+06	-0.365821	-1.28861	0.237288	0.329651	1.04624e+07	8.11909e+06	down	no	8.19358e+06	8.17077e+06	4.34325e+06	4.84516e+06	9.50203e+06	9.48175e+06	6.87736e+06	8.40515e+06	8.37644e+06	1.04628e+07	8.45123e+06
605	583	102	1	sp|P09486|SPRC_HUMAN	59.7	303	SPARC OS=Homo sapiens OX=9606 GN=SPARC PE=1 SV=1		1	104	104	104	104	9.55201e+06	6.77763e+06	1.09969e+07	8.71786e+06	2.81164e+06	8.96881e+06	1.15713e+07	2.95626e+06	6.43975e+06	1.15484e+07	8.79151e+06	9.23432e+06	1.10192e+07	1.1639e+07	1.05548e+07	1.41877e+07	1.37662e+07	0.569439	1.48395	0.0404707	0.0907386	7.64357e+06	1.13426e+07	up	low	8.89486e+06	6.48473e+06	8.85608e+06	8.54411e+06	1.15965e+07	6.07124e+06	1.17621e+07	8.66963e+06	1.0591e+07	9.79553e+06	1.33758e+07
377	360	103	1	sp|P01834|IGKC_HUMAN	80.4	107	Immunoglobulin kappa constant OS=Homo sapiens OX=9606 GN=IGKC PE=1 SV=2	yes	1	137	137	137	137	1.87246e+06	1.02764e+06	914242	1.22102e+06	2.46542e+06	4.66219e+06	989041	1.46977e+07	1.4525e+06	1.79022e+06	6.43289e+06	1.18664e+06	1.83796e+06	2.16283e+06	1.11705e+06	939123	1.18115e+06	-0.645747	-1.56455	0.265087	0.359176	3.2558e+06	2.08098e+06	down	no	1.74364e+06	983232	1.24038e+06	4.44142e+06	991195	1.36938e+06	1.82335e+06	1.11408e+06	1.76653e+06	1.03669e+06	885383
834	806	104	1	sp|P20774|MIME_HUMAN	74.2	298	Mimecan OS=Homo sapiens OX=9606 GN=OGN PE=1 SV=1		1	115	115	115	115	7.59802e+06	1.04423e+07	6.09495e+06	1.05303e+07	3.88662e+06	1.06481e+07	9.61551e+06	3.80499e+06	1.4861e+07	1.111e+07	6.69498e+06	1.09485e+07	1.30012e+07	8.86576e+06	1.02562e+07	1.20572e+07	1.01359e+07	0.270391	1.20613	0.314088	0.406021	8.60908e+06	1.03837e+07	up	no	7.0753e+06	9.991e+06	1.06972e+07	1.01439e+07	9.63645e+06	1.40106e+07	1.13156e+07	1.02789e+07	1.24959e+07	9.51834e+06	1.13673e+07
454	437	105	1	sp|P04196|HRG_HUMAN	54.5	525	Histidine-rich glycoprotein OS=Homo sapiens OX=9606 GN=HRG PE=1 SV=1		1	169	169	169	169	8.09118e+06	8.18482e+06	2.53744e+06	2.12766e+07	1.17126e+07	1.10215e+07	8.64324e+06	8.50366e+06	1.12172e+07	1.26401e+07	8.12124e+06	8.87334e+06	6.33018e+06	6.75201e+06	7.32562e+06	5.83763e+06	1.18413e+07	-0.25931	-1.19691	0.403022	0.495039	1.0132e+07	8.46518e+06	down	no	7.53453e+06	7.83111e+06	2.1614e+07	1.04996e+07	8.66206e+06	1.05753e+07	1.28741e+07	8.33072e+06	6.08417e+06	6.79861e+06	5.50358e+06
706	678	106	1	sp|P13671|CO6_HUMAN	61.7	934	Complement component C6 OS=Homo sapiens OX=9606 GN=C6 PE=1 SV=3		1	149	149	149	149	7.95199e+06	1.06773e+07	3.49016e+06	2.47201e+07	1.42218e+07	1.83887e+07	1.01267e+07	9.87116e+06	7.2497e+06	5.93675e+06	6.81428e+06	4.94176e+06	6.37993e+06	7.10606e+06	5.90078e+06	7.07132e+06	8.12509e+06	-0.859382	-1.81426	0.00470334	0.0195158	1.18553e+07	6.5345e+06	down	med	7.40491e+06	1.02158e+07	2.5112e+07	1.75179e+07	1.01487e+07	6.83484e+06	6.04661e+06	4.63956e+06	6.13198e+06	5.47628e+06	6.66667e+06
592	570	107	1	sp|P08697|A2AP_HUMAN	52.3	491	Alpha-2-antiplasmin OS=Homo sapiens OX=9606 GN=SERPINF2 PE=1 SV=3		1	106	106	106	106	7.55998e+06	1.00759e+07	3.28779e+06	1.48455e+07	9.70412e+06	1.54023e+07	8.07617e+06	1.44989e+07	8.33252e+06	9.18921e+06	6.42988e+06	6.04636e+06	8.05603e+06	6.96748e+06	8.33856e+06	8.46984e+06	9.2676e+06	-0.378345	-1.29985	0.151639	0.235561	1.01981e+07	7.84562e+06	down	no	7.03987e+06	9.64049e+06	1.50808e+07	1.4673e+07	8.09375e+06	7.8557e+06	9.35926e+06	5.67661e+06	7.74295e+06	7.73868e+06	7.98516e+06
1159	1126	108	1	sp|P51884|LUM_HUMAN	56.8	338	Lumican OS=Homo sapiens OX=9606 GN=LUM PE=1 SV=2		1	104	104	104	104	9.24441e+06	6.36273e+06	5.92838e+06	1.33757e+07	5.34421e+06	1.02801e+07	1.26358e+07	5.3268e+06	8.09064e+06	1.25599e+07	8.24363e+06	9.23664e+06	8.89886e+06	7.56189e+06	9.6022e+06	1.08793e+07	1.27347e+07	0.227682	1.17095	0.334915	0.426909	8.50986e+06	9.96464e+06	up	no	8.60842e+06	6.08776e+06	1.35878e+07	9.79326e+06	1.26633e+07	7.62766e+06	1.27923e+07	8.67181e+06	8.55302e+06	8.91142e+06	1.02567e+07
1959	1913	109	1	sp|Q99574|NEUS_HUMAN	56.6	410	Neuroserpin OS=Homo sapiens OX=9606 GN=SERPINI1 PE=1 SV=1		1	154	154	154	154	1.06677e+07	7.4445e+06	6.49217e+06	7.17247e+06	2.29116e+06	5.13345e+06	1.15728e+07	3.78574e+06	5.52606e+06	8.72317e+06	9.31781e+06	1.26962e+07	1.44165e+07	8.27253e+06	1.74304e+07	9.96155e+06	1.05662e+07	0.774844	1.71101	0.00739872	0.0268877	6.67622e+06	1.14231e+07	up	med	9.93377e+06	7.12278e+06	7.28619e+06	4.89037e+06	1.15979e+07	5.20984e+06	8.8846e+06	1.19198e+07	1.38562e+07	1.61765e+07	9.39152e+06
1335	1296	110	1	sp|P98160|PGBM_HUMAN	35.4	4391	Basement membrane-specific heparan sulfate proteoglycan core protein OS=Homo sapiens OX=9606 GN=HSPG2 PE=1 SV=4		1	244	244	244	244	8.32257e+06	7.13795e+06	5.51247e+06	9.0103e+06	6.17971e+06	1.00593e+07	8.6345e+06	7.05539e+06	1.23316e+07	1.17051e+07	7.75004e+06	9.57308e+06	1.00294e+07	8.75107e+06	9.38073e+06	1.08329e+07	1.10546e+07	0.260912	1.19824	0.180357	0.268227	8.24931e+06	9.88462e+06	up	no	7.75e+06	6.82948e+06	9.15316e+06	9.58299e+06	8.6533e+06	1.16259e+07	1.19217e+07	8.98767e+06	9.63965e+06	8.70589e+06	1.0213e+07
1918	1872	111	1	sp|Q96GW7|PGCB_HUMAN	49.7	911	Brevican core protein OS=Homo sapiens OX=9606 GN=BCAN PE=1 SV=2		0.979	237	232	235.222	232	9.95726e+06	7.43079e+06	7.44699e+06	9.91456e+06	3.87853e+06	5.97957e+06	7.68439e+06	5.91503e+06	5.16524e+06	9.00273e+06	8.55396e+06	1.42e+07	1.10576e+07	9.87776e+06	1.30849e+07	1.0207e+07	1.1561e+07	0.636093	1.55411	0.0031377	0.0142593	7.04137e+06	1.09431e+07	up	med	9.27223e+06	7.10967e+06	1.00718e+07	5.69642e+06	7.70112e+06	4.86967e+06	9.16933e+06	1.33316e+07	1.06279e+07	1.21435e+07	9.62287e+06
1544	1504	112	1	sp|Q15582|BGH3_HUMAN	59	683	Transforming growth factor-beta-induced protein ig-h3 OS=Homo sapiens OX=9606 GN=TGFBI PE=1 SV=1		1	142	142	142	142	8.2419e+06	6.43627e+06	5.81459e+06	9.12237e+06	8.08887e+06	1.19285e+07	1.05611e+07	1.00682e+07	1.16492e+07	9.21053e+06	7.10181e+06	8.24072e+06	8.55139e+06	8.7738e+06	8.5565e+06	1.0573e+07	7.26517e+06	-0.0928196	-1.06645	0.633738	0.701844	9.10122e+06	8.53411e+06	down	no	7.67488e+06	6.15812e+06	9.26701e+06	1.13636e+07	1.05841e+07	1.09826e+07	9.38097e+06	7.73678e+06	8.21906e+06	7.94095e+06	9.96794e+06
404	387	113	1	sp|P02675|FIBB_HUMAN	70.1	491	Fibrinogen beta chain OS=Homo sapiens OX=9606 GN=FGB PE=1 SV=2	yes	1	191	191	191	191	7.81931e+06	1.48122e+07	3.5566e+06	2.59095e+07	5.28784e+07	4.31107e+06	8.23637e+06	4.88561e+06	1.95121e+06	4.79906e+06	1.10019e+07	1.41449e+06	1.33266e+06	4.58727e+06	942009	1.03586e+06	975927	-2.08307	-4.23709	0.00219211	0.01119	1.38178e+07	3.26115e+06	down	med	7.28137e+06	1.41721e+07	2.63203e+07	4.10693e+06	8.2543e+06	1.83956e+06	4.88787e+06	1.328e+06	1.28087e+06	874241	976586
2177	2129	114	1	sp|Q9P2S2|NRX2A_HUMAN	38.4	1712	Neurexin-2 OS=Homo sapiens OX=9606 GN=NRXN2 PE=1 SV=1		0.905	179	162	169.133	163	9.78804e+06	8.92805e+06	3.35069e+06	9.47392e+06	4.6518e+06	4.83976e+06	7.97479e+06	7.06738e+06	5.17386e+06	7.95884e+06	9.63556e+06	1.29757e+07	1.12812e+07	8.06376e+06	1.61651e+07	1.10172e+07	8.55159e+06	0.653693	1.57319	0.00903811	0.0306152	6.80536e+06	1.07061e+07	up	med	9.11465e+06	8.54222e+06	9.62412e+06	4.61058e+06	7.99215e+06	4.87779e+06	8.10612e+06	1.21823e+07	1.08428e+07	1.50022e+07	1.03868e+07
484	464	115	1	sp|P05109|S10A8_HUMAN	87.1	93	Protein S100-A8 OS=Homo sapiens OX=9606 GN=S100A8 PE=1 SV=1		1	60	60	60	60	2.96534e+06	2.58113e+06	8.88635e+06	1.90519e+06	1.19949e+08	2.10878e+06	4.6531e+06	2.20292e+06	4.90084e+06	1.06157e+06	2.65749e+06	1.04154e+06	992274	2.76415e+06	955417	1.68757e+06	1.63517e+06	-3.38283	-10.4312	7.4067e-05	0.00156324	1.66836e+07	1.5994e+06	down	high	2.76134e+06	2.46958e+06	1.93539e+06	2.00892e+06	4.66323e+06	4.6204e+06	1.08122e+06	977845	953712	886684	1.591e+06
2151	2103	116	1	sp|Q9NYQ8|FAT2_HUMAN	34.2	4349	Protocadherin Fat 2 OS=Homo sapiens OX=9606 GN=FAT2 PE=1 SV=2		1	205	205	205	205	9.74105e+06	1.16251e+07	1.89948e+06	8.09501e+06	4.93043e+06	6.8656e+06	7.3263e+06	6.23823e+06	7.19836e+06	7.50122e+06	1.0341e+07	8.71249e+06	1.10467e+07	6.93381e+06	1.2743e+07	1.32272e+07	5.04834e+06	0.411171	1.32977	0.161555	0.245918	7.10217e+06	9.44422e+06	up	no	9.0709e+06	1.11227e+07	8.22335e+06	6.54049e+06	7.34225e+06	6.78644e+06	7.64003e+06	8.17971e+06	1.06174e+07	1.18263e+07	1.24703e+07
2049	2003	117	1	sp|Q9H1Z8|AUGN_HUMAN	14.2	148	Augurin OS=Homo sapiens OX=9606 GN=ECRG4 PE=1 SV=1		1	17	17	17	17	8.43452e+06	4.65529e+06	1.05298e+07	6.25921e+06	2.38356e+06	5.41729e+06	1.31471e+07	1.59458e+06	4.5213e+06	1.03337e+07	6.18842e+06	9.9567e+06	9.47269e+06	1.03254e+07	7.71051e+06	1.51941e+07	1.4314e+07	0.722116	1.6496	0.0402553	0.0905333	6.32695e+06	1.04369e+07	up	low	7.85425e+06	4.45411e+06	6.35845e+06	5.16076e+06	1.31757e+07	4.26257e+06	1.05249e+07	9.34783e+06	9.10455e+06	7.15581e+06	1.43246e+07
1182	1148	118	1	sp|P54289|CA2D1_HUMAN	52.8	1103	Voltage-dependent calcium channel subunit alpha-2/delta-1 OS=Homo sapiens OX=9606 GN=CACNA2D1 PE=1 SV=3		0.976	169	165	168.317	165	1.34976e+07	7.83748e+06	4.27407e+06	7.27437e+06	4.29969e+06	2.66354e+06	9.84496e+06	4.95877e+06	3.4989e+06	7.38516e+06	1.01758e+07	1.0428e+07	9.56616e+06	6.54299e+06	1.50831e+07	9.1877e+06	8.55978e+06	0.573683	1.48832	0.0595066	0.119176	6.46104e+06	9.61609e+06	up	no	1.2569e+07	7.49878e+06	7.38971e+06	2.53741e+06	9.86639e+06	3.29868e+06	7.52183e+06	9.79033e+06	9.19439e+06	1.3998e+07	8.66195e+06
534	513	119	1	sp|P07225|PROS_HUMAN	47.2	676	Vitamin K-dependent protein S OS=Homo sapiens OX=9606 GN=PROS1 PE=1 SV=1		0.987	156	154	155.974	154	6.06547e+06	1.14955e+07	6.28116e+06	1.11825e+07	9.51427e+06	6.36786e+06	1.08861e+07	5.06788e+06	6.69363e+06	1.16722e+07	8.1684e+06	1.09307e+07	5.43854e+06	1.09706e+07	6.04554e+06	3.40781e+06	2.81681e+06	-0.137193	-1.09976	0.656404	0.722571	8.1727e+06	7.43132e+06	down	no	5.64819e+06	1.09987e+07	1.13598e+07	6.06632e+06	1.09098e+07	6.31059e+06	1.18882e+07	1.02622e+07	5.22718e+06	5.61062e+06	3.21281e+06
1395	1356	120	1	sp|Q07954|LRP1_HUMAN	33.2	4544	Prolow-density lipoprotein receptor-related protein 1 OS=Homo sapiens OX=9606 GN=LRP1 PE=1 SV=2		0.995	219	218	218.995	218	8.10179e+06	6.98891e+06	6.38872e+06	8.34504e+06	7.06462e+06	7.55374e+06	7.52419e+06	5.69383e+06	8.24786e+06	7.9146e+06	7.14727e+06	9.62515e+06	9.51157e+06	8.22492e+06	9.80781e+06	9.39651e+06	9.76312e+06	0.285197	1.21858	0.0839354	0.151636	7.32319e+06	8.92387e+06	up	no	7.54441e+06	6.68688e+06	8.47734e+06	7.19605e+06	7.54057e+06	7.77589e+06	8.06106e+06	9.03656e+06	9.14192e+06	9.10224e+06	8.8588e+06
1081	1049	121	1	sp|P43251|BTD_HUMAN	36.1	543	Biotinidase OS=Homo sapiens OX=9606 GN=BTD PE=1 SV=2		1	99	99	99	99	6.67425e+06	6.71235e+06	5.39958e+06	1.291e+07	4.72604e+06	9.14116e+06	7.41025e+06	6.62171e+06	1.01098e+07	1.02987e+07	6.29542e+06	9.93481e+06	9.21341e+06	8.22554e+06	9.05731e+06	9.97823e+06	4.61807e+06	0.126141	1.09137	0.593826	0.666044	7.74502e+06	8.45269e+06	up	no	6.21508e+06	6.42227e+06	1.31147e+07	8.70829e+06	7.42638e+06	9.53129e+06	1.04893e+07	9.32728e+06	8.85535e+06	8.40573e+06	9.40724e+06
1481	1442	122	1	sp|Q14118|DAG1_HUMAN	35.1	895	Dystroglycan 1 OS=Homo sapiens OX=9606 GN=DAG1 PE=1 SV=2		1	143	143	143	143	8.70773e+06	6.75928e+06	6.15085e+06	9.0786e+06	3.83816e+06	9.52387e+06	7.86839e+06	5.38675e+06	7.42448e+06	8.78665e+06	8.66769e+06	8.83404e+06	9.1176e+06	7.31615e+06	9.62136e+06	1.02645e+07	1.01803e+07	0.339015	1.26489	0.0903136	0.158972	7.19312e+06	9.09853e+06	up	no	8.10866e+06	6.46717e+06	9.22254e+06	9.07289e+06	7.88552e+06	6.99962e+06	8.94925e+06	8.29382e+06	8.76326e+06	8.9292e+06	9.67708e+06
325	308	123	1	sp|P00915|CAH1_HUMAN	61.7	261	Carbonic anhydrase 1 OS=Homo sapiens OX=9606 GN=CA1 PE=1 SV=2		1	101	101	101	101	3.16991e+06	3.37541e+07	2.96326e+07	5.43476e+06	4.42533e+06	1.27611e+06	1.09982e+06	638177	1.82518e+06	821935	1.26591e+07	1.56496e+06	9.90135e+06	2.68921e+06	756640	7.10875e+06	1.8938e+06	-0.949674	-1.93144	0.22971	0.322182	9.02844e+06	4.67447e+06	down	no	2.95183e+06	3.22954e+07	5.52093e+06	1.21568e+06	1.10222e+06	1.72074e+06	837145	1.46926e+06	9.51656e+06	702207	6.70196e+06
794	766	124	1	sp|P17900|SAP3_HUMAN	68.4	193	Ganglioside GM2 activator OS=Homo sapiens OX=9606 GN=GM2A PE=1 SV=4		1	104	104	104	104	6.52932e+06	8.2845e+06	3.86301e+06	5.43631e+06	4.74392e+06	7.21632e+06	9.61229e+06	4.91239e+06	8.90059e+06	8.05295e+06	8.11029e+06	9.48673e+06	9.72632e+06	7.60539e+06	9.06307e+06	1.10314e+07	9.29896e+06	0.45256	1.36847	0.0328629	0.0777488	6.61096e+06	9.04688e+06	up	low	6.08012e+06	7.92648e+06	5.5225e+06	6.87461e+06	9.63322e+06	8.39127e+06	8.20198e+06	8.9066e+06	9.34832e+06	8.41108e+06	1.04001e+07
541	520	125	1	sp|P07357|CO8A_HUMAN	62.3	584	Complement component C8 alpha chain OS=Homo sapiens OX=9606 GN=C8A PE=1 SV=2		1	184	184	184	184	7.04716e+06	8.3607e+06	2.71227e+06	1.6233e+07	1.47928e+07	1.15819e+07	1.15081e+07	6.69302e+06	9.11175e+06	1.25909e+07	4.69966e+06	4.28958e+06	4.82228e+06	5.92578e+06	3.66012e+06	4.17355e+06	6.09599e+06	-0.758547	-1.69179	0.0214583	0.0570228	9.78229e+06	5.78223e+06	down	low	6.56234e+06	7.99939e+06	1.64904e+07	1.10335e+07	1.15331e+07	8.59034e+06	1.28239e+07	4.02727e+06	4.63487e+06	3.39681e+06	3.93472e+06
1003	972	126	1	sp|P34096|RNAS4_HUMAN	45.6	147	Ribonuclease 4 OS=Homo sapiens OX=9606 GN=RNASE4 PE=1 SV=3		1	39	39	39	39	7.56565e+06	5.25162e+06	8.77675e+06	9.64414e+06	4.17436e+06	1.25343e+07	6.93961e+06	4.51101e+06	7.85249e+06	1.08647e+07	4.36538e+06	8.5958e+06	8.51908e+06	7.87419e+06	5.37408e+06	7.61301e+06	9.44457e+06	0.0677258	1.04806	0.788226	0.835017	7.47221e+06	7.83135e+06	up	no	7.04516e+06	5.02467e+06	9.79705e+06	1.19407e+07	6.95472e+06	7.40314e+06	1.10658e+07	8.07015e+06	8.18801e+06	4.98747e+06	7.17736e+06
1740	1694	127	1	sp|Q86VB7|C163A_HUMAN	42.8	1156	Scavenger receptor cysteine-rich type 1 protein M130 OS=Homo sapiens OX=9606 GN=CD163 PE=1 SV=2		1	119	119	119	119	8.27418e+06	6.45417e+06	6.50619e+06	1.00717e+07	1.94317e+07	1.03192e+07	6.03613e+06	7.56627e+06	8.0405e+06	5.68833e+06	6.41705e+06	5.92048e+06	5.36615e+06	5.66146e+06	5.15611e+06	5.68607e+06	7.08975e+06	-0.645752	-1.56455	0.0067455	0.0251809	9.1889e+06	5.87318e+06	down	med	7.70494e+06	6.17525e+06	1.02314e+07	9.83058e+06	6.04927e+06	7.58039e+06	5.7936e+06	5.55844e+06	5.1576e+06	4.78518e+06	5.36069e+06
1522	1483	128	1	sp|Q15113|PCOC1_HUMAN	74.4	449	Procollagen C-endopeptidase enhancer 1 OS=Homo sapiens OX=9606 GN=PCOLCE PE=1 SV=2		1	215	215	215	215	5.97367e+06	7.14968e+06	6.04269e+06	7.62702e+06	4.9243e+06	8.52177e+06	8.52958e+06	3.34218e+06	6.24085e+06	9.04468e+06	6.95774e+06	8.55528e+06	9.67639e+06	7.27664e+06	8.94288e+06	1.07247e+07	1.04187e+07	0.465047	1.38036	0.0248926	0.0632914	6.48353e+06	8.94962e+06	up	low	5.5627e+06	6.8407e+06	7.74794e+06	8.11824e+06	8.54815e+06	5.88373e+06	9.21206e+06	8.03211e+06	9.30033e+06	8.29953e+06	1.0111e+07
765	737	129	1	sp|P15924|DESP_HUMAN	39	2871	Desmoplakin OS=Homo sapiens OX=9606 GN=DSP PE=1 SV=3		1	160	160	160	160	7.02125e+06	2.02321e+06	3.28626e+07	2.51245e+06	3.88575e+06	2.66577e+06	1.8439e+06	5.47533e+06	2.53817e+06	1.8536e+06	6.25364e+06	2.59649e+06	1.90687e+06	3.40186e+07	2.81067e+06	2.34233e+06	3.60564e+06	0.034749	1.02438	0.952418	0.9627	6.75872e+06	6.92349e+06	up	no	6.53821e+06	1.93577e+06	2.55228e+06	2.53953e+06	1.84791e+06	2.39293e+06	1.8879e+06	2.43771e+06	1.83276e+06	2.60848e+06	2.2083e+06
248	233	130	1	sp|O75882|ATRN_HUMAN	29.5	1429	Attractin OS=Homo sapiens OX=9606 GN=ATRN PE=1 SV=2		1	104	104	104	104	7.67815e+06	5.98213e+06	5.95543e+06	1.05184e+07	7.91882e+06	8.82057e+06	6.93691e+06	4.51611e+06	8.23656e+06	9.33552e+06	5.54509e+06	8.48933e+06	5.89399e+06	8.7779e+06	7.26582e+06	6.25229e+06	7.75582e+06	0.00361825	1.00251	0.983653	0.988608	7.3959e+06	7.41447e+06	up	no	7.14992e+06	5.72361e+06	1.06851e+07	8.40288e+06	6.95202e+06	7.76523e+06	9.50828e+06	7.97019e+06	5.66493e+06	6.74311e+06	5.89451e+06
725	697	131	1	sp|P14209|CD99_HUMAN	60	185	CD99 antigen OS=Homo sapiens OX=9606 GN=CD99 PE=1 SV=1		1	120	120	120	120	1.028e+07	7.07583e+06	1.49685e+07	8.1084e+06	3.75718e+06	9.88206e+06	4.35318e+06	3.80135e+06	8.32661e+06	9.36545e+06	4.19842e+06	6.06415e+06	4.59012e+06	8.44311e+06	4.80216e+06	5.5366e+06	9.76616e+06	-0.249172	-1.18852	0.413153	0.503788	7.83924e+06	6.59577e+06	down	no	9.57279e+06	6.77004e+06	8.23696e+06	9.41411e+06	4.36266e+06	7.85013e+06	9.53876e+06	5.69331e+06	4.41174e+06	4.4567e+06	5.21978e+06
1677	1632	132	1	sp|Q6UXB8|PI16_HUMAN	27.9	463	Peptidase inhibitor 16 OS=Homo sapiens OX=9606 GN=PI16 PE=1 SV=1		1	54	54	54	54	6.31577e+06	3.76775e+06	8.07682e+06	6.18848e+06	7.20754e+06	1.39442e+07	5.59257e+06	4.88463e+06	8.21659e+06	8.22996e+06	4.64975e+06	1.05839e+07	1.11758e+07	7.52253e+06	3.70084e+06	4.52389e+06	1.0486e+07	0.0932751	1.06679	0.747492	0.803106	7.13271e+06	7.6091e+06	up	no	5.88127e+06	3.60492e+06	6.28659e+06	1.32839e+07	5.60474e+06	7.7464e+06	8.38226e+06	9.9367e+06	1.07415e+07	3.4346e+06	4.26502e+06
224	209	133	1	sp|O75326|SEM7A_HUMAN	61.6	666	Semaphorin-7A OS=Homo sapiens OX=9606 GN=SEMA7A PE=1 SV=1		1	137	137	137	137	8.55187e+06	5.74583e+06	5.89158e+06	9.53711e+06	3.64693e+06	4.41598e+06	5.60086e+06	4.5517e+06	4.06218e+06	6.44843e+06	6.32219e+06	1.2395e+07	8.39721e+06	8.10792e+06	1.24343e+07	8.4798e+06	8.14675e+06	0.613656	1.53013	0.0109144	0.0348214	5.77823e+06	8.84145e+06	up	med	7.96352e+06	5.49752e+06	9.68832e+06	4.20687e+06	5.61306e+06	3.82973e+06	6.56776e+06	1.16371e+07	8.07087e+06	1.15397e+07	7.99455e+06
542	521	134	1	sp|P07358|CO8B_HUMAN	55.8	591	Complement component C8 beta chain OS=Homo sapiens OX=9606 GN=C8B PE=1 SV=4		1	121	121	121	121	6.0421e+06	9.12369e+06	2.0139e+06	1.28727e+07	1.31453e+07	9.91177e+06	9.99338e+06	6.97113e+06	9.60058e+06	1.22414e+07	4.74793e+06	3.34799e+06	4.22677e+06	4.02185e+06	3.13699e+06	3.48495e+06	3.87584e+06	-0.857627	-1.81206	0.0143153	0.042472	8.85273e+06	4.88546e+06	down	med	5.62642e+06	8.7294e+06	1.30768e+07	9.44241e+06	1.00151e+07	9.0512e+06	1.24679e+07	3.14326e+06	4.06251e+06	2.91131e+06	3.28553e+06
781	753	135	1	sp|P16870|CBPE_HUMAN	42.2	476	Carboxypeptidase E OS=Homo sapiens OX=9606 GN=CPE PE=1 SV=1		1	70	70	70	70	5.1074e+06	8.5927e+06	2.44446e+06	6.22622e+06	2.00774e+06	4.77103e+06	6.7125e+06	3.9298e+06	4.32854e+06	7.67796e+06	7.75076e+06	9.17873e+06	1.06442e+07	7.98323e+06	1.28283e+07	1.05561e+07	7.18239e+06	0.912133	1.88183	0.000747381	0.00561816	4.90226e+06	9.22521e+06	up	high	4.75603e+06	8.22136e+06	6.32494e+06	4.5451e+06	6.72711e+06	4.08084e+06	7.82005e+06	8.61744e+06	1.02305e+07	1.19054e+07	9.95205e+06
800	772	136	1	sp|P18065|IBP2_HUMAN	61.8	325	Insulin-like growth factor-binding protein 2 OS=Homo sapiens OX=9606 GN=IGFBP2 PE=1 SV=2		1	77	77	77	77	4.55506e+06	5.05978e+06	5.41224e+06	6.86155e+06	3.31844e+06	8.7333e+06	7.0687e+06	3.66424e+06	8.25228e+06	7.99639e+06	5.64378e+06	7.00434e+06	8.05497e+06	8.89932e+06	6.2247e+06	1.14732e+07	8.87646e+06	0.44793	1.36408	0.0581346	0.117284	5.88062e+06	8.02164e+06	up	no	4.24168e+06	4.84112e+06	6.97033e+06	8.31975e+06	7.08409e+06	7.78006e+06	8.14436e+06	6.57601e+06	7.74193e+06	5.7769e+06	1.08167e+07
1426	1387	137	1	sp|Q12841|FSTL1_HUMAN	54.9	308	Follistatin-related protein 1 OS=Homo sapiens OX=9606 GN=FSTL1 PE=1 SV=1		0.984	61	60	60.984	60	5.68566e+06	6.58702e+06	6.82294e+06	7.07121e+06	6.28161e+06	6.6351e+06	6.61703e+06	7.35568e+06	8.1848e+06	6.06908e+06	4.98558e+06	6.0774e+06	5.61589e+06	7.45934e+06	5.4026e+06	8.0505e+06	8.87491e+06	-0.0512867	-1.03619	0.776452	0.827031	6.80456e+06	6.56691e+06	down	no	5.2945e+06	6.30236e+06	7.18332e+06	6.3209e+06	6.63144e+06	7.71643e+06	6.18139e+06	5.70576e+06	5.39764e+06	5.01393e+06	7.58982e+06
2024	1978	138	1	sp|Q9C0A0|CNTP4_HUMAN	46.2	1308	Contactin-associated protein-like 4 OS=Homo sapiens OX=9606 GN=CNTNAP4 PE=1 SV=3		0.916	107	98	105.994	98	7.26944e+06	6.09671e+06	2.41604e+06	7.14091e+06	2.28305e+06	2.98451e+06	5.99341e+06	4.23473e+06	3.4852e+06	7.1848e+06	6.34518e+06	1.16652e+07	8.33226e+06	9.8252e+06	1.03754e+07	9.92333e+06	3.44495e+06	0.84907	1.80134	0.00446307	0.0188623	4.656e+06	8.38704e+06	up	med	6.76932e+06	5.83324e+06	7.25413e+06	2.84318e+06	6.00646e+06	3.28576e+06	7.31776e+06	1.09518e+07	8.00844e+06	9.62898e+06	9.35548e+06
1828	1782	139	1	sp|Q8TAG5|VTM2A_HUMAN	33.5	236	V-set and transmembrane domain-containing protein 2A OS=Homo sapiens OX=9606 GN=VSTM2A PE=1 SV=3		1	23	23	23	23	1.17623e+07	7.46259e+06	4.16774e+06	5.77452e+06	3.00634e+06	2.90252e+06	9.92925e+06	3.82681e+06	3.50226e+06	5.34207e+06	6.53106e+06	9.09794e+06	6.69214e+06	5.20013e+06	1.03395e+07	8.24529e+06	7.96574e+06	0.352968	1.27719	0.245519	0.339153	5.81493e+06	7.42674e+06	up	no	1.09531e+07	7.14009e+06	5.86607e+06	2.76508e+06	9.95087e+06	3.30185e+06	5.44093e+06	8.54158e+06	6.43206e+06	9.59572e+06	7.77347e+06
1779	1733	140	1	sp|Q8N126|CADM3_HUMAN	69.3	398	Cell adhesion molecule 3 OS=Homo sapiens OX=9606 GN=CADM3 PE=1 SV=1		1	173	173	173	173	9.39709e+06	6.02979e+06	3.56039e+06	5.57243e+06	3.00617e+06	6.40889e+06	7.11129e+06	4.87385e+06	5.0326e+06	5.89141e+06	8.17448e+06	7.23708e+06	8.32016e+06	6.41965e+06	9.41803e+06	1.10372e+07	5.9315e+06	0.461869	1.37733	0.0517177	0.107196	5.66583e+06	7.80369e+06	up	no	8.7506e+06	5.76921e+06	5.66078e+06	6.10541e+06	7.12677e+06	4.74461e+06	6.00043e+06	6.79452e+06	7.99681e+06	8.7405e+06	1.04057e+07
439	422	141	1	sp|P04003|C4BPA_HUMAN	63.3	597	C4b-binding protein alpha chain OS=Homo sapiens OX=9606 GN=C4BPA PE=1 SV=2		1	119	119	119	119	2.37456e+06	1.96965e+07	2.25474e+06	7.8473e+06	3.54899e+07	1.20723e+07	4.12748e+06	5.9052e+06	3.55278e+06	4.84569e+06	5.58175e+06	1.14074e+06	1.45674e+06	2.05633e+06	983804	1.57454e+06	1.03144e+06	-2.15147	-4.44281	0.000232806	0.00277722	1.0369e+07	2.33388e+06	down	high	2.2112e+06	1.88453e+07	7.97172e+06	1.15006e+07	4.13647e+06	3.34948e+06	4.93536e+06	1.07098e+06	1.40013e+06	913029	1.48443e+06
551	529	142	1	sp|P07585|PGS2_HUMAN	40.4	359	Decorin OS=Homo sapiens OX=9606 GN=DCN PE=1 SV=1		0.911	45	41	43.645	41	5.88929e+06	3.3153e+06	4.27259e+06	2.65404e+06	2.94232e+06	4.40798e+06	1.07947e+07	2.71829e+06	4.51462e+06	7.23877e+06	9.44318e+06	7.60637e+06	7.47127e+06	1.04265e+07	8.92304e+06	1.07427e+07	1.31874e+07	1.02414	2.03375	0.00027346	0.00307818	4.61213e+06	9.37991e+06	up	high	5.48412e+06	3.17203e+06	2.69612e+06	4.19925e+06	1.08182e+07	4.25627e+06	7.37273e+06	7.14123e+06	7.18091e+06	8.28112e+06	1.01279e+07
1724	1678	143	1	sp|Q7Z7M0|MEGF8_HUMAN	33.7	2845	Multiple epidermal growth factor-like domains protein 8 OS=Homo sapiens OX=9606 GN=MEGF8 PE=1 SV=2		1	217	217	217	217	9.88706e+06	5.65509e+06	5.67318e+06	8.23836e+06	3.93802e+06	4.03237e+06	5.76148e+06	4.86834e+06	3.34444e+06	5.90073e+06	5.65323e+06	9.21608e+06	7.58593e+06	6.81573e+06	9.1628e+06	9.34132e+06	6.65644e+06	0.401133	1.32054	0.0917936	0.160932	5.71093e+06	7.54153e+06	up	no	9.20686e+06	5.4107e+06	8.36897e+06	3.84142e+06	5.77403e+06	3.15306e+06	6.00992e+06	8.65251e+06	7.29112e+06	8.50363e+06	8.80678e+06
814	786	144	1	sp|P19823|ITIH2_HUMAN	45.2	946	Inter-alpha-trypsin inhibitor heavy chain H2 OS=Homo sapiens OX=9606 GN=ITIH2 PE=1 SV=2		0.978	138	135	137.978	135	4.79587e+06	1.4368e+07	2.48264e+06	1.39293e+07	1.08008e+07	7.99138e+06	6.01198e+06	1.0985e+07	4.93283e+06	4.48196e+06	5.35524e+06	2.0594e+06	3.21113e+06	5.05686e+06	4.50945e+06	3.98162e+06	4.20049e+06	-1.04555	-2.06416	0.00133253	0.00811729	8.47754e+06	4.10702e+06	down	high	4.46593e+06	1.37471e+07	1.41502e+07	7.61297e+06	6.02507e+06	4.65055e+06	4.5649e+06	1.93347e+06	3.08634e+06	4.18504e+06	3.75378e+06
2017	1971	145	1	sp|Q9BYH1|SE6L1_HUMAN	43	1024	Seizure 6-like protein OS=Homo sapiens OX=9606 GN=SEZ6L PE=1 SV=1		0.985	137	135	136.436	135	1.04048e+07	5.7744e+06	3.64299e+06	6.67242e+06	3.14094e+06	3.9673e+06	7.55597e+06	5.44338e+06	3.62885e+06	5.74013e+06	7.86319e+06	9.54025e+06	8.12834e+06	6.69388e+06	9.2923e+06	9.31224e+06	2.13812e+06	0.394915	1.31487	0.191768	0.28137	5.58122e+06	7.33856e+06	up	no	9.68894e+06	5.52485e+06	6.77821e+06	3.77944e+06	7.57243e+06	3.42119e+06	5.84635e+06	8.95684e+06	7.81245e+06	8.62381e+06	8.77936e+06
1881	1835	146	1	sp|Q92859|NEO1_HUMAN	47.7	1461	Neogenin OS=Homo sapiens OX=9606 GN=NEO1 PE=1 SV=2		1	140	140	140	140	8.28919e+06	5.59776e+06	4.44057e+06	6.47148e+06	3.77675e+06	4.7062e+06	5.85834e+06	4.46055e+06	4.18712e+06	6.83626e+06	6.21714e+06	9.2179e+06	7.8748e+06	6.86827e+06	9.87331e+06	8.15717e+06	6.54843e+06	0.536051	1.45	0.00790268	0.0280286	5.30977e+06	7.69916e+06	up	med	7.71892e+06	5.35585e+06	6.57408e+06	4.48334e+06	5.8711e+06	3.94752e+06	6.96277e+06	8.65421e+06	7.56877e+06	9.16302e+06	7.69039e+06
120	106	147	1	sp|O14594|NCAN_HUMAN	29.8	1321	Neurocan core protein OS=Homo sapiens OX=9606 GN=NCAN PE=1 SV=3		0.955	134	128	130.473	128	8.02187e+06	5.84245e+06	4.06415e+06	5.82597e+06	3.30886e+06	4.42917e+06	7.12663e+06	5.84338e+06	4.04862e+06	6.1508e+06	7.78249e+06	9.12931e+06	7.30297e+06	4.8153e+06	1.07022e+07	6.33341e+06	7.14344e+06	0.4611	1.37659	0.0412741	0.0915824	5.39012e+06	7.41999e+06	up	low	7.46999e+06	5.58996e+06	5.91834e+06	4.21943e+06	7.14214e+06	3.81694e+06	6.26462e+06	8.57104e+06	7.01915e+06	9.93232e+06	5.97098e+06
147	133	148	1	sp|O15394|NCAM2_HUMAN	42.9	837	Neural cell adhesion molecule 2 OS=Homo sapiens OX=9606 GN=NCAM2 PE=1 SV=2		1	145	145	145	145	8.52589e+06	4.35369e+06	6.25728e+06	5.76004e+06	3.43895e+06	5.04092e+06	6.69281e+06	3.51794e+06	4.61379e+06	8.35958e+06	4.69547e+06	8.20495e+06	7.30764e+06	6.42897e+06	7.81467e+06	7.23981e+06	8.43296e+06	0.448896	1.365	0.0397317	0.089539	5.3557e+06	7.31051e+06	up	low	7.93934e+06	4.16554e+06	5.85136e+06	4.80221e+06	6.70739e+06	4.34977e+06	8.51428e+06	7.70321e+06	7.02365e+06	7.25248e+06	6.82552e+06
393	376	149	1	sp|P02461|CO3A1_HUMAN	13.8	1466	Collagen alpha-1(III) chain OS=Homo sapiens OX=9606 GN=COL3A1 PE=1 SV=4		1	64	64	64	64	5.28114e+06	3.35351e+06	4.97694e+06	6.85593e+06	5.44361e+06	4.48154e+06	1.17347e+07	2.22809e+06	4.06415e+06	8.41234e+06	6.051e+06	6.98407e+06	6.41591e+06	8.45325e+06	7.07911e+06	1.10205e+07	8.54333e+06	0.548756	1.46282	0.046236	0.0991094	5.37996e+06	7.86993e+06	up	low	4.91781e+06	3.20859e+06	6.96463e+06	4.26933e+06	1.17603e+07	3.83158e+06	8.56802e+06	6.55698e+06	6.16657e+06	6.56984e+06	1.03898e+07
506	486	150	1	sp|P05546|HEP2_HUMAN	56.3	499	Heparin cofactor 2 OS=Homo sapiens OX=9606 GN=SERPIND1 PE=1 SV=3		0.993	151	150	150.54	149	2.39145e+06	6.52911e+06	2.86262e+06	1.09519e+07	5.26359e+06	8.68007e+06	5.6165e+06	7.0313e+06	9.59404e+06	8.00564e+06	4.02297e+06	5.92478e+06	8.0426e+06	5.14657e+06	6.91996e+06	6.49773e+06	6.50458e+06	-0.036517	-1.02563	0.901897	0.922554	6.54673e+06	6.3831e+06	down	no	2.22693e+06	6.24695e+06	1.11255e+07	8.26904e+06	5.62872e+06	9.04503e+06	8.15378e+06	5.56247e+06	7.73004e+06	6.42214e+06	6.1259e+06
1550	1510	151	1	sp|Q15818|NPTX1_HUMAN	68.3	432	Neuronal pentraxin-1 OS=Homo sapiens OX=9606 GN=NPTX1 PE=1 SV=2		1	108	108	108	108	7.95765e+06	8.40604e+06	2.4647e+06	7.07468e+06	4.19093e+06	4.1879e+06	5.6777e+06	6.55181e+06	3.99765e+06	4.45992e+06	6.56379e+06	7.45588e+06	8.44924e+06	4.27693e+06	1.25589e+07	6.7873e+06	5.02689e+06	0.307918	1.23792	0.271204	0.364069	5.61212e+06	6.94735e+06	up	no	7.41019e+06	8.04277e+06	7.18685e+06	3.98959e+06	5.69006e+06	3.76889e+06	4.54245e+06	6.99994e+06	8.12088e+06	1.16554e+07	6.39891e+06
411	394	152	1	sp|P02746|C1QB_HUMAN	44.7	253	Complement C1q subcomponent subunit B OS=Homo sapiens OX=9606 GN=C1QB PE=1 SV=3		0.995	188	187	187.703	187	1.9899e+06	4.79217e+06	6.68803e+06	4.7713e+06	1.08175e+07	1.23136e+07	3.47452e+06	1.92141e+07	5.38399e+06	4.33152e+06	4.05262e+06	3.97158e+06	3.99481e+06	3.52704e+06	3.87531e+06	4.33218e+06	4.20884e+06	-0.934687	-1.91148	0.00891668	0.0303444	7.71613e+06	4.03674e+06	down	med	1.853e+06	4.58508e+06	4.84695e+06	1.17305e+07	3.48209e+06	5.0759e+06	4.41168e+06	3.72871e+06	3.83956e+06	3.59652e+06	4.08427e+06
440	423	153	1	sp|P04004|VTNC_HUMAN	53.3	478	Vitronectin OS=Homo sapiens OX=9606 GN=VTN PE=1 SV=1		1	115	115	115	115	4.90813e+06	7.54115e+06	3.13598e+06	1.62679e+07	9.50575e+06	9.0039e+06	7.03761e+06	5.71178e+06	7.50246e+06	5.23993e+06	6.36363e+06	3.59967e+06	4.96361e+06	4.3539e+06	3.54934e+06	4.21547e+06	5.25631e+06	-0.741542	-1.67196	0.00721289	0.0263433	7.84607e+06	4.69273e+06	down	med	4.57047e+06	7.21526e+06	1.65258e+07	8.57754e+06	7.05294e+06	7.07314e+06	5.3369e+06	3.37954e+06	4.77071e+06	3.294e+06	3.97424e+06
899	869	154	1	sp|P24043|LAMA2_HUMAN	37	3122	Laminin subunit alpha-2 OS=Homo sapiens OX=9606 GN=LAMA2 PE=1 SV=4		0.988	171	169	170.988	168	6.40279e+06	5.34487e+06	6.49744e+06	7.25185e+06	4.30133e+06	8.0519e+06	6.34726e+06	4.1324e+06	6.54344e+06	6.54182e+06	5.54163e+06	5.70161e+06	6.38811e+06	7.8517e+06	6.00897e+06	7.23941e+06	7.38207e+06	0.1104	1.07953	0.554423	0.62966	6.09703e+06	6.58191e+06	up	no	5.9623e+06	5.11389e+06	7.36682e+06	7.67062e+06	6.36108e+06	6.169e+06	6.66288e+06	5.35295e+06	6.13985e+06	5.57668e+06	6.82514e+06
810	782	155	1	sp|P19320|VCAM1_HUMAN	61	739	Vascular cell adhesion protein 1 OS=Homo sapiens OX=9606 GN=VCAM1 PE=1 SV=1		1	130	130	130	130	3.801e+06	5.455e+06	6.92994e+06	5.78585e+06	6.22597e+06	9.72129e+06	4.61597e+06	9.48407e+06	1.09222e+07	6.59251e+06	4.63444e+06	5.30694e+06	4.82573e+06	5.20744e+06	3.57514e+06	7.389e+06	4.71316e+06	-0.405324	-1.32439	0.0966822	0.167894	6.99348e+06	5.28055e+06	down	no	3.53951e+06	5.21926e+06	5.87758e+06	9.26095e+06	4.62602e+06	1.02972e+07	6.71451e+06	4.98241e+06	4.63819e+06	3.31795e+06	6.96617e+06
574	552	156	1	sp|P08253|MMP2_HUMAN	60.9	660	72 kDa type IV collagenase OS=Homo sapiens OX=9606 GN=MMP2 PE=1 SV=2		0.992	127	126	126.609	126	4.39409e+06	4.57043e+06	4.09491e+06	6.05989e+06	4.66115e+06	7.91275e+06	7.00854e+06	4.7688e+06	6.97133e+06	6.94356e+06	5.79841e+06	8.07397e+06	6.07467e+06	6.47474e+06	7.1801e+06	9.01657e+06	6.16336e+06	0.313638	1.24284	0.112134	0.187889	5.60465e+06	6.96567e+06	up	no	4.09179e+06	4.37291e+06	6.15596e+06	7.53806e+06	7.0238e+06	6.5724e+06	7.07206e+06	7.58023e+06	5.83859e+06	6.66357e+06	8.50061e+06
418	401	157	1	sp|P02760|AMBP_HUMAN	54	352	Protein AMBP OS=Homo sapiens OX=9606 GN=AMBP PE=1 SV=1		1	223	223	223	223	6.38962e+06	5.68436e+06	4.59438e+06	1.19796e+07	6.88173e+06	1.02382e+07	5.70814e+06	7.40799e+06	6.383e+06	5.96551e+06	3.62525e+06	3.8014e+06	4.66534e+06	5.41403e+06	4.26259e+06	4.41942e+06	7.16314e+06	-0.561287	-1.47558	0.015294	0.044523	7.25189e+06	4.91459e+06	down	med	5.95003e+06	5.4387e+06	1.21695e+07	9.75338e+06	5.72056e+06	6.01774e+06	6.0759e+06	3.56894e+06	4.48403e+06	3.95594e+06	4.16653e+06
378	361	158	1	sp|P01857|IGHG1_HUMAN	59.1	399	Immunoglobulin heavy constant gamma 1 OS=Homo sapiens OX=9606 GN=IGHG1 PE=1 SV=2	yes	0.421	159	67	122.907	67	1.19786e+06	134806	429368	268498	453152	407556	230769	278791	236306	206471	4.85563e+06	226964	815147	1.36802e+06	126953	240236	200563	1.31433	2.48687	0.0455398	0.0979894	404122	1.005e+06	up	low	1.11545e+06	128981	272755	388257	231271	222784	210292	213084	783468	117820	226489
1018	987	159	1	sp|P35555|FBN1_HUMAN	44.6	2871	Fibrillin-1 OS=Homo sapiens OX=9606 GN=FBN1 PE=1 SV=4		0.969	196	190	195.917	189	4.73844e+06	4.878e+06	5.59801e+06	6.67938e+06	4.70194e+06	5.66811e+06	7.3983e+06	4.10543e+06	5.54051e+06	6.03219e+06	5.39782e+06	6.50828e+06	5.92394e+06	7.62476e+06	5.57495e+06	9.04586e+06	8.85071e+06	0.326443	1.25392	0.0895645	0.158034	5.47868e+06	6.86981e+06	up	no	4.41245e+06	4.6672e+06	6.78528e+06	5.39971e+06	7.4144e+06	5.22346e+06	6.14382e+06	6.11029e+06	5.69372e+06	5.17389e+06	8.52822e+06
2252	2204	160	1	sp|Q9UMQ6|CAN11_HUMAN	5.5	739	Calpain-11 OS=Homo sapiens OX=9606 GN=CAPN11 PE=1 SV=2		1	2	2	2	2	3.84164e+06	3.35297e+06	4.46231e+06	7.18669e+06	3.43681e+06	6.5668e+06	9.10636e+06	3.23251e+06	5.0352e+06	6.36551e+06	5.14488e+06	8.02288e+06	6.69468e+06	9.58199e+06	5.04409e+06	1.08564e+07	7.583e+06	0.529241	1.44317	0.0413086	0.0915824	5.1357e+06	7.41168e+06	up	low	3.57735e+06	3.20807e+06	7.30064e+06	6.25584e+06	9.12619e+06	4.74707e+06	6.48331e+06	7.53227e+06	6.43451e+06	4.68122e+06	1.02352e+07
565	543	161	1	sp|P08123|CO1A2_HUMAN	17.9	1366	Collagen alpha-2(I) chain OS=Homo sapiens OX=9606 GN=COL1A2 PE=1 SV=7		1	153	153	153	153	4.66331e+06	3.01793e+06	5.65806e+06	7.05984e+06	4.11491e+06	4.79537e+06	8.53677e+06	2.73822e+06	4.81719e+06	7.14992e+06	5.4068e+06	6.33242e+06	6.03421e+06	8.01149e+06	5.57404e+06	9.6716e+06	1.06072e+07	0.542696	1.45669	0.029708	0.0721339	5.04462e+06	7.34846e+06	up	low	4.34249e+06	2.88751e+06	7.17178e+06	4.56829e+06	8.55536e+06	4.54153e+06	7.28223e+06	5.94518e+06	5.7997e+06	5.17304e+06	9.11815e+06
261	245	162	1	sp|O94856|NFASC_HUMAN	43.3	1347	Neurofascin OS=Homo sapiens OX=9606 GN=NFASC PE=1 SV=4		0.984	125	123	123.413	123	7.337e+06	6.01603e+06	3.94721e+06	6.13083e+06	3.23458e+06	3.90923e+06	5.57878e+06	3.93922e+06	3.96223e+06	6.23754e+06	5.20969e+06	8.52018e+06	7.088e+06	5.66947e+06	8.35051e+06	6.43962e+06	7.37101e+06	0.487054	1.40158	0.0207064	0.0552926	4.89501e+06	6.86075e+06	up	low	6.83224e+06	5.75604e+06	6.22804e+06	3.72411e+06	5.59093e+06	3.7355e+06	6.35296e+06	7.99915e+06	6.81254e+06	7.74978e+06	6.07112e+06
1804	1758	163	1	sp|Q8NBJ4|GOLM1_HUMAN	41.9	401	Golgi membrane protein 1 OS=Homo sapiens OX=9606 GN=GOLM1 PE=1 SV=1		1	46	46	46	46	5.25909e+06	4.01783e+06	7.7404e+06	5.29058e+06	2.60407e+06	7.75116e+06	5.08864e+06	6.8298e+06	6.31157e+06	5.33936e+06	5.10584e+06	5.0736e+06	5.41409e+06	5.42914e+06	5.93718e+06	7.37296e+06	7.45647e+06	0.0590571	1.04178	0.789307	0.835759	5.65479e+06	5.89108e+06	up	no	4.89728e+06	3.84419e+06	5.37447e+06	7.38412e+06	5.09972e+06	5.9504e+06	5.43816e+06	4.76334e+06	5.20368e+06	5.51006e+06	6.95105e+06
1077	1045	164	1	sp|P43121|MUC18_HUMAN	43.5	646	Cell surface glycoprotein MUC18 OS=Homo sapiens OX=9606 GN=MCAM PE=1 SV=2		1	201	201	201	201	8.85242e+06	5.18333e+06	2.57029e+06	6.54887e+06	2.37883e+06	5.91938e+06	5.09831e+06	3.79278e+06	5.20075e+06	4.79017e+06	5.19639e+06	6.98859e+06	6.86723e+06	7.60794e+06	8.06073e+06	9.63126e+06	4.72264e+06	0.411981	1.33051	0.122379	0.198685	5.06055e+06	6.73312e+06	up	no	8.2434e+06	4.95933e+06	6.6527e+06	5.63908e+06	5.10941e+06	4.90315e+06	4.87882e+06	6.56123e+06	6.60035e+06	7.48084e+06	9.08012e+06
675	648	165	1	sp|P12111|CO6A3_HUMAN	34.1	3177	Collagen alpha-3(VI) chain OS=Homo sapiens OX=9606 GN=COL6A3 PE=1 SV=5		1	181	181	181	181	5.45663e+06	4.78128e+06	5.06977e+06	6.35921e+06	4.17765e+06	7.83589e+06	6.00266e+06	4.51831e+06	6.76777e+06	6.31447e+06	4.26864e+06	6.2223e+06	5.62824e+06	5.64538e+06	6.35001e+06	6.18262e+06	7.08026e+06	0.0740455	1.05266	0.690095	0.752489	5.66324e+06	5.96149e+06	up	no	5.08123e+06	4.57465e+06	6.46004e+06	7.46484e+06	6.01573e+06	6.38049e+06	6.43133e+06	5.8418e+06	5.40951e+06	5.89319e+06	5.82883e+06
903	873	166	1	sp|P24593|IBP5_HUMAN	46.7	272	Insulin-like growth factor-binding protein 5 OS=Homo sapiens OX=9606 GN=IGFBP5 PE=1 SV=1		1	52	52	52	52	4.96781e+06	3.21946e+06	4.98613e+06	6.06593e+06	2.24902e+06	4.63813e+06	6.14069e+06	4.22304e+06	7.24357e+06	6.68371e+06	4.32727e+06	7.36691e+06	5.74463e+06	7.88777e+06	5.34806e+06	7.49813e+06	8.40099e+06	0.454161	1.36999	0.0549494	0.112199	4.85931e+06	6.65718e+06	up	no	4.62604e+06	3.08033e+06	6.1621e+06	4.4185e+06	6.15406e+06	6.82906e+06	6.8074e+06	6.91641e+06	5.52138e+06	4.96332e+06	7.06906e+06
940	909	167	1	sp|P27797|CALR_HUMAN	74.1	417	Calreticulin OS=Homo sapiens OX=9606 GN=CALR PE=1 SV=1		1	110	110	110	110	6.01447e+06	4.02783e+06	5.84844e+06	4.01049e+06	8.85925e+06	5.10558e+06	5.42737e+06	5.11096e+06	3.96406e+06	5.03904e+06	5.04298e+06	5.60423e+06	6.27264e+06	4.67133e+06	7.00728e+06	6.22786e+06	3.21698e+06	0.00295538	1.00205	0.986781	0.99039	5.37427e+06	5.38529e+06	up	no	5.6007e+06	3.85377e+06	4.07408e+06	4.86381e+06	5.43919e+06	3.73723e+06	5.13229e+06	5.26152e+06	6.02886e+06	6.50318e+06	5.87148e+06
1914	1868	168	1	sp|Q96FE7|P3IP1_HUMAN	33.8	263	Phosphoinositide-3-kinase-interacting protein 1 OS=Homo sapiens OX=9606 GN=PIK3IP1 PE=1 SV=2		1	48	48	48	48	7.33095e+06	4.29937e+06	4.26192e+06	4.80575e+06	2.40299e+06	5.74487e+06	6.19003e+06	2.59274e+06	4.26395e+06	5.77832e+06	5.5618e+06	7.27939e+06	6.12608e+06	5.37208e+06	6.59808e+06	7.75004e+06	6.04033e+06	0.43969	1.35631	0.0559619	0.113737	4.65473e+06	6.31327e+06	up	no	6.82661e+06	4.11357e+06	4.88194e+06	5.47283e+06	6.20351e+06	4.01995e+06	5.88525e+06	6.83424e+06	5.888e+06	6.12342e+06	7.30655e+06
1403	1364	169	1	sp|Q08380|LG3BP_HUMAN	40.7	585	Galectin-3-binding protein OS=Homo sapiens OX=9606 GN=LGALS3BP PE=1 SV=1		1	188	188	188	188	4.6326e+06	2.98599e+06	1.03802e+07	5.87855e+06	3.32796e+06	6.18452e+06	5.71066e+06	4.91495e+06	2.01662e+06	7.80256e+06	3.51175e+06	6.18062e+06	4.04283e+06	6.48618e+06	4.34422e+06	3.73187e+06	6.29744e+06	0.0512633	1.03617	0.858371	0.890735	5.11468e+06	5.29968e+06	up	no	4.3139e+06	2.85695e+06	5.97175e+06	5.89166e+06	5.72309e+06	1.90122e+06	7.94695e+06	5.80266e+06	3.88572e+06	4.0317e+06	3.51832e+06
673	646	170	1	sp|P12109|CO6A1_HUMAN	46.6	1028	Collagen alpha-1(VI) chain OS=Homo sapiens OX=9606 GN=COL6A1 PE=1 SV=3		1	148	148	148	148	5.90118e+06	4.82101e+06	4.24904e+06	5.92764e+06	3.86566e+06	4.54778e+06	4.70445e+06	4.75865e+06	5.50916e+06	5.49973e+06	4.39547e+06	6.5145e+06	5.9661e+06	4.82093e+06	7.90988e+06	6.35396e+06	5.3717e+06	0.250624	1.18972	0.165975	0.251947	4.92051e+06	5.85403e+06	up	no	5.49519e+06	4.61267e+06	6.02163e+06	4.33243e+06	4.7147e+06	5.1939e+06	5.60151e+06	6.11613e+06	5.73424e+06	7.34085e+06	5.99036e+06
111	97	171	1	sp|O00584|RNT2_HUMAN	59.4	256	Ribonuclease T2 OS=Homo sapiens OX=9606 GN=RNASET2 PE=1 SV=2		1	83	83	83	83	3.84588e+06	4.55842e+06	6.80934e+06	5.64014e+06	4.66286e+06	6.17063e+06	4.00493e+06	5.86369e+06	7.43893e+06	4.38825e+06	3.03648e+06	6.71171e+06	4.72203e+06	5.44687e+06	4.58642e+06	4.62281e+06	5.33263e+06	-0.164893	-1.12108	0.4275	0.517004	5.44387e+06	4.8559e+06	down	no	3.5813e+06	4.36142e+06	5.72956e+06	5.87843e+06	4.01365e+06	7.01324e+06	4.46946e+06	6.30128e+06	4.53852e+06	4.25648e+06	4.35827e+06
583	561	172	1	sp|P08571|CD14_HUMAN	60.3	375	Monocyte differentiation antigen CD14 OS=Homo sapiens OX=9606 GN=CD14 PE=1 SV=2		1	109	109	109	109	3.21932e+06	5.58392e+06	2.59127e+06	4.68493e+06	1.25403e+07	8.17526e+06	3.87966e+06	9.03012e+06	9.96513e+06	4.68966e+06	2.96083e+06	4.05264e+06	3.71154e+06	3.61612e+06	4.02206e+06	4.14156e+06	4.00767e+06	-0.765436	-1.69988	0.0102534	0.0334417	6.62999e+06	3.90026e+06	down	med	2.99784e+06	5.34261e+06	4.75921e+06	7.78814e+06	3.8881e+06	9.39489e+06	4.77644e+06	3.80482e+06	3.5673e+06	3.73271e+06	3.90456e+06
696	669	173	1	sp|P13521|SCG2_HUMAN	63.5	617	Secretogranin-2 OS=Homo sapiens OX=9606 GN=SCG2 PE=1 SV=2		1	145	145	145	145	4.94479e+06	9.65326e+06	3.07427e+06	3.86859e+06	2.64791e+06	3.6409e+06	4.84861e+06	2.20551e+06	3.2133e+06	4.93155e+06	6.36232e+06	6.30442e+06	6.30206e+06	3.68851e+06	7.52741e+06	8.61798e+06	6.81262e+06	0.577865	1.49264	0.0392808	0.088888	4.23301e+06	6.31836e+06	up	low	4.6046e+06	9.23609e+06	3.92992e+06	3.46849e+06	4.85916e+06	3.02942e+06	5.02281e+06	5.91889e+06	6.05715e+06	6.98589e+06	8.12482e+06
699	672	174	1	sp|P13611|CSPG2_HUMAN	10.7	3396	Versican core protein OS=Homo sapiens OX=9606 GN=VCAN PE=1 SV=3		1	75	75	75	75	4.8035e+06	4.02806e+06	5.08258e+06	4.44333e+06	1.13179e+07	5.29727e+06	5.31973e+06	4.47765e+06	4.60695e+06	5.40978e+06	4.58128e+06	5.84691e+06	4.59177e+06	4.62001e+06	4.60787e+06	4.66666e+06	4.97832e+06	-0.159288	-1.11674	0.468189	0.5549	5.48633e+06	4.91283e+06	down	no	4.47303e+06	3.85398e+06	4.51378e+06	5.04642e+06	5.33131e+06	4.34332e+06	5.50989e+06	5.48936e+06	4.41332e+06	4.27638e+06	4.39961e+06
731	703	175	1	sp|P14543|NID1_HUMAN	56.6	1247	Nidogen-1 OS=Homo sapiens OX=9606 GN=NID1 PE=1 SV=3		0.976	125	122	123.785	122	4.34878e+06	4.57668e+06	5.23419e+06	4.81512e+06	3.3382e+06	5.6143e+06	5.14747e+06	3.19306e+06	7.257e+06	4.71619e+06	4.78523e+06	5.93371e+06	5.45642e+06	5.791e+06	5.23221e+06	7.86377e+06	6.77498e+06	0.266977	1.20328	0.188056	0.276524	4.83609e+06	5.81919e+06	up	no	4.0496e+06	4.37889e+06	4.89146e+06	5.34844e+06	5.15867e+06	6.84173e+06	4.80346e+06	5.57085e+06	5.24437e+06	4.8558e+06	7.41377e+06
881	852	176	1	sp|P22897|MRC1_HUMAN	41.5	1456	Macrophage mannose receptor 1 OS=Homo sapiens OX=9606 GN=MRC1 PE=1 SV=1		1	131	131	131	131	6.77997e+06	5.49225e+06	5.43334e+06	5.44369e+06	4.57889e+06	5.87202e+06	4.91244e+06	2.22236e+06	6.74158e+06	4.40083e+06	3.95552e+06	4.72647e+06	4.84788e+06	4.14101e+06	6.53839e+06	5.68557e+06	5.98207e+06	-0.0673067	-1.04776	0.76168	0.815555	5.27517e+06	5.03472e+06	down	no	6.31353e+06	5.2549e+06	5.53e+06	5.59396e+06	4.92313e+06	6.3558e+06	4.48227e+06	4.43744e+06	4.65948e+06	6.06802e+06	5.36021e+06
815	787	177	1	sp|P19827|ITIH1_HUMAN	40.4	911	Inter-alpha-trypsin inhibitor heavy chain H1 OS=Homo sapiens OX=9606 GN=ITIH1 PE=1 SV=3		1	157	157	157	157	4.00703e+06	9.24664e+06	1.70078e+06	1.16208e+07	1.09875e+07	6.70474e+06	4.15219e+06	8.30959e+06	4.66848e+06	2.97595e+06	4.77948e+06	2.0364e+06	2.27933e+06	3.73514e+06	3.04164e+06	3.20468e+06	3.12637e+06	-1.11604	-2.16751	0.000735219	0.00556117	6.82197e+06	3.14737e+06	down	high	3.73136e+06	8.84704e+06	1.1805e+07	6.38725e+06	4.16123e+06	4.40133e+06	3.03102e+06	1.91187e+06	2.19075e+06	2.82283e+06	3.02129e+06
1256	1221	178	1	sp|P61626|LYSC_HUMAN	68.2	148	Lysozyme C OS=Homo sapiens OX=9606 GN=LYZ PE=1 SV=1		1	77	77	77	77	2.87369e+06	1.90681e+06	3.58318e+06	3.35261e+06	3.58317e+07	6.69691e+06	3.47459e+06	7.82405e+06	3.86021e+06	3.88423e+06	1.62866e+06	2.66486e+06	2.45174e+06	2.70279e+06	1.79761e+06	2.58853e+06	3.25543e+06	-1.5565	-2.94139	0.00242955	0.011984	7.71153e+06	2.62173e+06	down	med	2.67599e+06	1.8244e+06	3.40577e+06	6.37979e+06	3.48215e+06	3.63931e+06	3.95611e+06	2.5019e+06	2.35646e+06	1.66829e+06	2.44041e+06
1458	1419	179	1	sp|Q13508|NAR3_HUMAN	40.4	389	Ecto-ADP-ribosyltransferase 3 OS=Homo sapiens OX=9606 GN=ART3 PE=1 SV=2		1	38	38	38	38	6.38777e+06	3.98123e+06	3.39626e+06	3.53188e+06	1.47585e+07	3.55959e+06	6.22943e+06	2.73815e+06	3.37529e+06	3.28641e+06	3.73016e+06	6.24055e+06	5.59997e+06	4.43387e+06	8.33238e+06	5.44191e+06	2.74451e+06	-0.0987277	-1.07083	0.776863	0.827031	5.32868e+06	4.97622e+06	down	no	5.94831e+06	3.80918e+06	3.58788e+06	3.39103e+06	6.24299e+06	3.18214e+06	3.34722e+06	5.85893e+06	5.38234e+06	7.73295e+06	5.13051e+06
664	637	180	1	sp|P11362|FGFR1_HUMAN	17.9	822	Fibroblast growth factor receptor 1 OS=Homo sapiens OX=9606 GN=FGFR1 PE=1 SV=3		1	43	43	43	43	7.71225e+06	3.6584e+06	2.52261e+06	6.5014e+06	2.24951e+06	5.26807e+06	4.45881e+06	3.52815e+06	3.89418e+06	4.97962e+06	4.74089e+06	6.25474e+06	5.94522e+06	7.02123e+06	6.74518e+06	7.32436e+06	2.6865e+06	0.369519	1.29192	0.174379	0.261986	4.42149e+06	5.71222e+06	up	no	7.18167e+06	3.5003e+06	6.60448e+06	5.01861e+06	4.46852e+06	3.67134e+06	5.07177e+06	5.87225e+06	5.71417e+06	6.25993e+06	6.90523e+06
437	420	181	1	sp|P03952|KLKB1_HUMAN	47.3	638	Plasma kallikrein OS=Homo sapiens OX=9606 GN=KLKB1 PE=1 SV=2		0.977	86	84	85.436	84	2.83276e+06	8.34549e+06	2.85401e+06	8.32755e+06	7.27302e+06	9.26605e+06	5.02458e+06	6.45754e+06	7.83774e+06	4.15399e+06	2.78804e+06	3.09577e+06	3.27781e+06	4.27702e+06	1.80634e+06	2.95901e+06	4.84063e+06	-0.928026	-1.90267	0.00104649	0.00696074	6.46875e+06	3.39983e+06	down	high	2.63787e+06	7.98483e+06	8.45958e+06	8.82728e+06	5.03552e+06	7.38924e+06	4.23086e+06	2.90646e+06	3.15042e+06	1.67639e+06	2.78968e+06
767	739	182	1	sp|P16070|CD44_HUMAN	7	742	CD44 antigen OS=Homo sapiens OX=9606 GN=CD44 PE=1 SV=3		1	18	18	18	18	5.08043e+06	2.58653e+06	1.14766e+07	4.10457e+06	3.19978e+06	6.86322e+06	4.59599e+06	2.30323e+06	5.08386e+06	4.57436e+06	3.21297e+06	6.05858e+06	5.3915e+06	4.12961e+06	3.5875e+06	4.65246e+06	7.2358e+06	-0.0517536	-1.03652	0.867123	0.896656	5.03268e+06	4.85535e+06	down	no	4.73091e+06	2.47475e+06	4.16965e+06	6.53822e+06	4.60599e+06	4.79294e+06	4.65901e+06	5.68809e+06	5.18197e+06	3.32942e+06	4.38623e+06
1469	1430	183	1	sp|Q13740|CD166_HUMAN	54.7	583	CD166 antigen OS=Homo sapiens OX=9606 GN=ALCAM PE=1 SV=2		1	124	124	124	124	6.74813e+06	4.35716e+06	4.48679e+06	4.38914e+06	2.89736e+06	3.84817e+06	5.25726e+06	2.95324e+06	3.57823e+06	5.36334e+06	4.42081e+06	6.63015e+06	5.91506e+06	4.37866e+06	6.91598e+06	5.5994e+06	6.64307e+06	0.421927	1.33972	0.0427169	0.0935765	4.2795e+06	5.73331e+06	up	low	6.28388e+06	4.16886e+06	4.45873e+06	3.66594e+06	5.2687e+06	3.37347e+06	5.46259e+06	6.22471e+06	5.68519e+06	6.41845e+06	5.27898e+06
893	864	184	1	sp|P23515|OMGP_HUMAN	25.2	440	Oligodendrocyte-myelin glycoprotein OS=Homo sapiens OX=9606 GN=OMG PE=1 SV=2		1	67	67	67	67	5.0647e+06	4.35367e+06	3.9273e+06	5.72489e+06	2.61372e+06	2.86067e+06	4.71222e+06	3.54115e+06	3.35234e+06	5.41172e+06	3.42064e+06	8.05304e+06	6.48021e+06	5.58856e+06	7.51684e+06	5.55597e+06	5.35935e+06	0.560374	1.47465	0.0110412	0.0351747	4.01674e+06	5.92329e+06	up	med	4.71626e+06	4.16552e+06	5.81566e+06	2.72521e+06	4.72248e+06	3.1605e+06	5.51186e+06	7.56058e+06	6.22837e+06	6.97608e+06	5.23803e+06
1895	1849	185	1	sp|Q969P0|IGSF8_HUMAN	27.6	613	Immunoglobulin superfamily member 8 OS=Homo sapiens OX=9606 GN=IGSF8 PE=1 SV=1	yes	1	35	35	35	35	5.20133e+06	4.48374e+06	3.29891e+06	4.88297e+06	2.52485e+06	5.62245e+06	5.72193e+06	3.21827e+06	5.42404e+06	5.28726e+06	4.65567e+06	6.37685e+06	5.894e+06	5.27199e+06	4.90501e+06	6.57299e+06	6.68552e+06	0.346931	1.27185	0.0930036	0.162534	4.4865e+06	5.70616e+06	up	no	4.8435e+06	4.28997e+06	4.96039e+06	5.35621e+06	5.73439e+06	5.11366e+06	5.38511e+06	5.9869e+06	5.66494e+06	4.55215e+06	6.19686e+06
713	685	186	1	sp|P13796|PLSL_HUMAN	60.8	627	Plastin-2 OS=Homo sapiens OX=9606 GN=LCP1 PE=1 SV=6		0.854	103	88	101.826	88	1.32818e+06	2.32111e+06	2.17864e+06	1.97045e+06	4.9172e+07	4.19303e+06	3.30371e+06	8.67063e+06	3.91159e+06	2.02903e+06	1.27369e+06	1.60956e+06	1.57007e+06	1.31788e+06	1.12167e+06	1.31577e+06	1.78353e+06	-2.51028	-5.69729	0.000104267	0.00174225	8.56104e+06	1.50265e+06	down	high	1.23681e+06	2.2208e+06	2.00169e+06	3.99448e+06	3.3109e+06	3.68775e+06	2.06658e+06	1.51113e+06	1.50906e+06	1.04097e+06	1.24048e+06
2340	2291	187	1	sp|O60814|H2B1K_HUMAN_family	47.6	126	Histone H2B type 1-K OS=Homo sapiens OX=9606 GN=H2BC12 PE=1 SV=3		1	45	45	45	45	466961	419988	2.96982e+06	260089	7.85475e+07	741577	3.53639e+06	4.35821e+06	437431	379754	186277	184240	155328	283204	110481	158369	78503.1	-5.7302	-53.0837	5.49348e-07	0.000241164	1.01931e+07	192019	down	high	434835	401838	264213	706461	3.54409e+06	412399	386781	172974	149291	102533	149307
875	846	188	1	sp|P22692|IBP4_HUMAN	42.6	258	Insulin-like growth factor-binding protein 4 OS=Homo sapiens OX=9606 GN=IGFBP4 PE=1 SV=2		1	49	49	49	49	3.77547e+06	5.50941e+06	4.38525e+06	4.6702e+06	6.45343e+06	4.99565e+06	4.63465e+06	5.54798e+06	9.93449e+06	4.28375e+06	3.53731e+06	4.17158e+06	3.47309e+06	4.14665e+06	3.63754e+06	5.41652e+06	2.89035e+06	-0.491353	-1.40576	0.0246694	0.0631846	5.54517e+06	3.9446e+06	down	low	3.51573e+06	5.27132e+06	4.74425e+06	4.75909e+06	4.64474e+06	9.366e+06	4.36302e+06	3.91648e+06	3.33812e+06	3.37586e+06	5.10656e+06
1571	1530	189	1	sp|Q16610|ECM1_HUMAN	67.4	540	Extracellular matrix protein 1 OS=Homo sapiens OX=9606 GN=ECM1 PE=1 SV=2		1	95	95	95	95	5.14792e+06	5.06736e+06	3.19171e+06	7.12384e+06	2.87217e+06	5.82832e+06	5.36613e+06	3.45137e+06	6.33272e+06	5.06776e+06	4.35665e+06	4.27867e+06	4.64513e+06	4.02724e+06	4.09061e+06	5.30555e+06	5.42838e+06	-0.0847324	-1.06049	0.694097	0.75535	4.93128e+06	4.65e+06	down	no	4.79376e+06	4.84837e+06	7.23679e+06	5.55233e+06	5.37782e+06	5.97034e+06	5.16154e+06	4.01702e+06	4.46461e+06	3.79633e+06	5.00195e+06
1332	1293	190	1	sp|P98095|FBLN2_HUMAN	36.7	1184	Fibulin-2 OS=Homo sapiens OX=9606 GN=FBLN2 PE=1 SV=2		1	77	77	77	77	3.56921e+06	3.16373e+06	3.93071e+06	4.02508e+06	4.64314e+06	4.89916e+06	6.47495e+06	6.01612e+06	3.92789e+06	5.3942e+06	5.30029e+06	6.12894e+06	3.64803e+06	4.81922e+06	4.52941e+06	5.46071e+06	3.80203e+06	0.113204	1.08163	0.571229	0.643329	4.51667e+06	4.88535e+06	up	no	3.32365e+06	3.02701e+06	4.0889e+06	4.66717e+06	6.48905e+06	3.70312e+06	5.49402e+06	5.75414e+06	3.50625e+06	4.20356e+06	5.14822e+06
1863	1817	191	1	sp|Q92563|TICN2_HUMAN	45.8	424	Testican-2 OS=Homo sapiens OX=9606 GN=SPOCK2 PE=1 SV=1		1	74	74	74	74	6.72536e+06	4.62721e+06	1.80038e+06	5.14151e+06	995956	4.61264e+06	4.37259e+06	2.877e+06	2.63231e+06	3.77857e+06	5.58391e+06	5.07451e+06	6.44624e+06	4.41979e+06	9.05153e+06	9.00783e+06	4.6054e+06	0.67561	1.59727	0.0386464	0.0879055	3.75388e+06	5.99597e+06	up	low	6.26267e+06	4.42724e+06	5.22303e+06	4.39421e+06	4.38211e+06	2.48168e+06	3.84849e+06	4.76419e+06	6.19572e+06	8.40037e+06	8.49237e+06
167	153	192	1	sp|O43505|B4GA1_HUMAN	57.8	415	Beta-1,4-glucuronyltransferase 1 OS=Homo sapiens OX=9606 GN=B4GAT1 PE=1 SV=1		1	205	205	205	205	5.99405e+06	5.16546e+06	2.31733e+06	4.57495e+06	2.76376e+06	3.05747e+06	4.13815e+06	3.68008e+06	3.33408e+06	4.72719e+06	4.72275e+06	6.29025e+06	6.52878e+06	4.22804e+06	8.93308e+06	5.19565e+06	4.88849e+06	0.547844	1.4619	0.0184139	0.050523	3.8917e+06	5.68928e+06	up	low	5.58167e+06	4.94224e+06	4.64748e+06	2.91268e+06	4.14716e+06	3.14329e+06	4.81467e+06	5.90559e+06	6.27505e+06	8.29044e+06	4.89834e+06
766	738	193	1	sp|P16035|TIMP2_HUMAN	68.2	220	Metalloproteinase inhibitor 2 OS=Homo sapiens OX=9606 GN=TIMP2 PE=1 SV=2		1	115	115	115	115	4.42317e+06	3.54705e+06	3.855e+06	4.98175e+06	2.42087e+06	5.79107e+06	5.12635e+06	2.41681e+06	4.77025e+06	5.62286e+06	3.58423e+06	5.62783e+06	5.45065e+06	5.89015e+06	4.24109e+06	5.80967e+06	8.01458e+06	0.414886	1.33319	0.0704869	0.134202	4.14803e+06	5.53013e+06	up	no	4.11887e+06	3.39376e+06	5.06074e+06	5.51684e+06	5.13751e+06	4.49727e+06	5.72692e+06	5.28368e+06	5.23882e+06	3.93598e+06	5.47722e+06
962	931	194	1	sp|P29622|KAIN_HUMAN	37.7	427	Kallistatin OS=Homo sapiens OX=9606 GN=SERPINA4 PE=1 SV=3		1	100	100	100	100	3.84238e+06	4.70765e+06	2.13929e+06	1.26327e+07	4.81607e+06	8.06975e+06	3.69078e+06	5.94015e+06	6.30508e+06	4.51688e+06	2.6539e+06	3.03382e+06	4.03659e+06	3.0619e+06	3.91337e+06	3.2868e+06	4.80006e+06	-0.661506	-1.58173	0.025029	0.0634396	5.79376e+06	3.66292e+06	down	low	3.57803e+06	4.5042e+06	1.2833e+07	7.68762e+06	3.69881e+06	5.94428e+06	4.60047e+06	2.84829e+06	3.87972e+06	3.63184e+06	3.09872e+06
1014	983	195	1	sp|P35442|TSP2_HUMAN	38.1	1172	Thrombospondin-2 OS=Homo sapiens OX=9606 GN=THBS2 PE=1 SV=2		0.853	75	64	70.838	64	3.98682e+06	3.37577e+06	6.26731e+06	4.53678e+06	3.73081e+06	3.79642e+06	5.69353e+06	3.24473e+06	5.61437e+06	4.29056e+06	3.95648e+06	4.60719e+06	4.99431e+06	4.83325e+06	4.72385e+06	6.37126e+06	6.63922e+06	0.175992	1.12974	0.384107	0.476017	4.47184e+06	5.05202e+06	up	no	3.71254e+06	3.22988e+06	4.60871e+06	3.61664e+06	5.70593e+06	5.29309e+06	4.36996e+06	4.32545e+06	4.80022e+06	4.38402e+06	6.00667e+06
349	332	196	1	sp|P01210|PENK_HUMAN	47.9	267	Proenkephalin-A OS=Homo sapiens OX=9606 GN=PENK PE=1 SV=1		0.987	78	77	77.733	77	5.10432e+06	7.2028e+06	2.68632e+06	4.79133e+06	2.56352e+06	2.54739e+06	4.5325e+06	1.97832e+06	3.14116e+06	4.97704e+06	5.90838e+06	5.48929e+06	4.43045e+06	3.66892e+06	7.34213e+06	6.64757e+06	6.63197e+06	0.554328	1.46848	0.0373615	0.0858728	3.83863e+06	5.63697e+06	up	low	4.75316e+06	6.89153e+06	4.8673e+06	2.42676e+06	4.54237e+06	2.96141e+06	5.06914e+06	5.15361e+06	4.25827e+06	6.81394e+06	6.26717e+06
1432	1393	197	1	sp|Q12907|LMAN2_HUMAN	57.9	356	Vesicular integral-membrane protein VIP36 OS=Homo sapiens OX=9606 GN=LMAN2 PE=1 SV=1		0.988	81	80	80.988	80	5.57218e+06	3.87143e+06	3.93606e+06	4.26018e+06	2.69709e+06	4.82375e+06	4.64684e+06	2.67938e+06	3.63604e+06	5.04051e+06	4.48526e+06	5.81551e+06	5.61411e+06	4.00935e+06	6.63121e+06	5.45971e+06	5.28033e+06	0.398893	1.3185	0.0436718	0.0949105	4.01366e+06	5.292e+06	up	low	5.18883e+06	3.70412e+06	4.32773e+06	4.59533e+06	4.65696e+06	3.42797e+06	5.13378e+06	5.45988e+06	5.39592e+06	6.15417e+06	5.14728e+06
412	395	198	1	sp|P02747|C1QC_HUMAN	50.6	245	Complement C1q subcomponent subunit C OS=Homo sapiens OX=9606 GN=C1QC PE=1 SV=3		0.988	80	79	79.297	79	1.609e+06	3.45842e+06	4.93444e+06	3.70998e+06	7.79682e+06	9.14648e+06	2.35683e+06	1.55723e+07	4.11282e+06	2.87943e+06	2.54354e+06	2.78126e+06	2.8314e+06	3.07379e+06	2.36836e+06	3.17594e+06	2.84561e+06	-1.05792	-2.08192	0.00399748	0.0172387	5.85523e+06	2.81242e+06	down	med	1.49831e+06	3.30896e+06	3.7688e+06	8.71336e+06	2.36196e+06	3.87746e+06	2.93272e+06	2.61118e+06	2.72136e+06	2.19798e+06	2.9942e+06
568	546	199	1	sp|P08174|DAF_HUMAN	58	381	Complement decay-accelerating factor OS=Homo sapiens OX=9606 GN=CD55 PE=1 SV=4		1	76	76	76	76	7.60126e+06	3.33752e+06	3.5245e+06	5.3884e+06	2.49283e+06	4.8131e+06	4.97673e+06	2.52558e+06	3.67329e+06	4.4589e+06	3.26915e+06	5.71745e+06	4.99074e+06	4.85182e+06	4.81519e+06	6.11653e+06	6.187e+06	0.245928	1.18586	0.310437	0.403678	4.25924e+06	5.05085e+06	up	no	7.07832e+06	3.19329e+06	5.47383e+06	4.58518e+06	4.98756e+06	3.46309e+06	4.54141e+06	5.36782e+06	4.79679e+06	4.46878e+06	5.76652e+06
435	418	200	1	sp|P03950|ANGI_HUMAN	55.8	147	Angiogenin OS=Homo sapiens OX=9606 GN=ANG PE=1 SV=1		1	35	35	35	35	4.42913e+06	3.56037e+06	6.59472e+06	7.57119e+06	2.91752e+06	7.41438e+06	2.57138e+06	2.91741e+06	3.29476e+06	5.07801e+06	2.92288e+06	4.46403e+06	3.87591e+06	6.14627e+06	3.06361e+06	4.26642e+06	6.61448e+06	-0.0100073	-1.00696	0.974616	0.981335	4.58565e+06	4.55395e+06	down	no	4.12442e+06	3.40651e+06	7.69123e+06	7.06328e+06	2.57698e+06	3.10622e+06	5.17198e+06	4.19105e+06	3.72528e+06	2.84321e+06	4.02228e+06
654	627	201	1	sp|P11021|BIP_HUMAN	62.4	654	Endoplasmic reticulum chaperone BiP OS=Homo sapiens OX=9606 GN=HSPA5 PE=1 SV=2		0.881	84	74	78.788	74	4.05821e+06	4.3035e+06	6.6775e+06	3.1264e+06	1.18653e+07	3.69817e+06	3.92132e+06	6.03134e+06	3.02864e+06	3.00439e+06	3.97786e+06	3.32554e+06	3.98112e+06	3.48489e+06	4.29732e+06	4.00515e+06	3.01224e+06	-0.51337	-1.42738	0.0583697	0.117413	5.19004e+06	3.63606e+06	down	no	3.77902e+06	4.11752e+06	3.17597e+06	3.52305e+06	3.92986e+06	2.85533e+06	3.05998e+06	3.12217e+06	3.8264e+06	3.98817e+06	3.77596e+06
1947	1901	202	1	sp|Q96S96|PEBP4_HUMAN	70	227	Phosphatidylethanolamine-binding protein 4 OS=Homo sapiens OX=9606 GN=PEBP4 PE=1 SV=3		1	138	138	138	138	7.16363e+06	3.05187e+06	2.95667e+06	3.30303e+06	1.5032e+06	3.26968e+06	5.18644e+06	1.40654e+06	2.7794e+06	5.99975e+06	3.90753e+06	6.59134e+06	5.72995e+06	5.65401e+06	4.87128e+06	6.54698e+06	6.79369e+06	0.760024	1.69352	0.00886404	0.0303062	3.40227e+06	5.76181e+06	up	med	6.67079e+06	2.91998e+06	3.3554e+06	3.11485e+06	5.19773e+06	2.62036e+06	6.11077e+06	6.18827e+06	5.50726e+06	4.52084e+06	6.17234e+06
2081	2034	203	1	sp|Q9HAT2|SIAE_HUMAN	51.1	523	Sialate O-acetylesterase OS=Homo sapiens OX=9606 GN=SIAE PE=1 SV=1		1	66	66	66	66	3.64404e+06	2.96309e+06	4.90007e+06	5.0535e+06	1.7709e+06	2.50116e+06	5.01548e+06	2.08995e+06	2.73711e+06	4.66031e+06	3.47932e+06	5.79928e+06	5.44948e+06	7.42544e+06	4.55405e+06	5.38109e+06	7.48023e+06	0.697847	1.62208	0.00682842	0.0253611	3.40837e+06	5.52865e+06	up	med	3.39334e+06	2.83504e+06	5.13362e+06	2.38272e+06	5.0264e+06	2.58048e+06	4.74655e+06	5.44464e+06	5.23769e+06	4.22643e+06	5.07316e+06
336	319	204	1	sp|P01033|TIMP1_HUMAN	69.1	207	Metalloproteinase inhibitor 1 OS=Homo sapiens OX=9606 GN=TIMP1 PE=1 SV=1		1	69	69	69	69	2.18294e+06	4.05725e+06	2.36293e+06	3.50813e+06	1.49702e+07	4.32416e+06	3.6478e+06	6.12041e+06	1.02859e+07	4.57629e+06	2.30778e+06	3.1563e+06	3.02543e+06	2.78827e+06	2.86729e+06	3.47648e+06	3.42522e+06	-0.836074	-1.78519	0.0197179	0.0533642	5.71774e+06	3.20288e+06	down	low	2.03276e+06	3.88191e+06	3.56375e+06	4.11939e+06	3.65574e+06	9.69727e+06	4.66098e+06	2.96329e+06	2.90786e+06	2.66102e+06	3.27754e+06
625	599	205	1	sp|P0CG47|UBB_HUMAN (+3)	68.1	229	Polyubiquitin-B OS=Homo sapiens OX=9606 GN=UBB PE=1 SV=1		1	50	50	50	50	5.59365e+06	4.47503e+06	5.90246e+06	3.40725e+06	3.82105e+06	3.40569e+06	4.66336e+06	2.9926e+06	4.75163e+06	3.52783e+06	4.1702e+06	4.6025e+06	4.51106e+06	3.52231e+06	4.67798e+06	4.82144e+06	4.98042e+06	0.0056377	1.00392	0.974578	0.981335	4.33475e+06	4.35172e+06	up	no	5.20882e+06	4.28164e+06	3.46127e+06	3.24442e+06	4.67351e+06	4.47972e+06	3.59311e+06	4.32105e+06	4.33575e+06	4.34144e+06	4.54554e+06
560	538	206	1	sp|P07942|LAMB1_HUMAN	45.5	1786	Laminin subunit beta-1 OS=Homo sapiens OX=9606 GN=LAMB1 PE=1 SV=2		1	107	107	107	107	4.91363e+06	3.544e+06	3.90216e+06	4.95577e+06	2.8283e+06	4.6842e+06	4.84358e+06	2.2772e+06	3.80554e+06	4.71628e+06	4.16113e+06	4.52645e+06	5.1144e+06	4.74015e+06	4.77085e+06	5.51346e+06	5.54963e+06	0.298691	1.23003	0.127467	0.204824	3.97271e+06	4.88654e+06	up	no	4.57558e+06	3.39085e+06	5.03435e+06	4.46239e+06	4.85412e+06	3.58778e+06	4.80356e+06	4.24965e+06	4.91563e+06	4.42764e+06	5.19796e+06
451	434	207	1	sp|P04156|PRIO_HUMAN	39.1	253	Major prion protein OS=Homo sapiens OX=9606 GN=PRNP PE=1 SV=1		1	94	94	94	94	5.68907e+06	3.70732e+06	2.06786e+06	4.43931e+06	2.12019e+06	3.66234e+06	5.30462e+06	3.12245e+06	3.20924e+06	3.9035e+06	5.16736e+06	5.05535e+06	5.2373e+06	3.83139e+06	6.36665e+06	6.25955e+06	3.94318e+06	0.424905	1.34248	0.0735871	0.138054	3.70249e+06	4.97053e+06	up	no	5.29768e+06	3.54711e+06	4.5097e+06	3.48892e+06	5.31617e+06	3.02559e+06	3.97573e+06	4.74621e+06	5.03377e+06	5.90863e+06	5.90135e+06
991	960	208	1	sp|P32004|L1CAM_HUMAN	32.9	1257	Neural cell adhesion molecule L1 OS=Homo sapiens OX=9606 GN=L1CAM PE=1 SV=2		1	93	93	93	93	5.3353e+06	4.25281e+06	2.26324e+06	4.62607e+06	2.25815e+06	3.1535e+06	4.22281e+06	4.33871e+06	3.36461e+06	4.07535e+06	4.39726e+06	4.83355e+06	5.23546e+06	3.56438e+06	6.73141e+06	5.1704e+06	4.32303e+06	0.350759	1.27523	0.110289	0.185647	3.75724e+06	4.79136e+06	up	no	4.96825e+06	4.06902e+06	4.69942e+06	3.00418e+06	4.232e+06	3.17207e+06	4.15077e+06	4.53797e+06	5.03199e+06	6.24716e+06	4.87453e+06
830	802	209	1	sp|P20472|PRVA_HUMAN	63.6	110	Parvalbumin alpha OS=Homo sapiens OX=9606 GN=PVALB PE=1 SV=2		1	83	83	83	83	3.84351e+06	2.28939e+06	1.94344e+07	3.5014e+06	2.49153e+06	4.95873e+06	3.02924e+06	1.65755e+06	4.1236e+06	1.81518e+06	2.93611e+06	2.96239e+06	2.93262e+06	2.53307e+06	2.80203e+06	3.03713e+06	1.84862e+06	-0.949287	-1.93092	0.0223328	0.0587699	5.0366e+06	2.60839e+06	down	low	3.57909e+06	2.19045e+06	3.55691e+06	4.72392e+06	3.03584e+06	3.88763e+06	1.84877e+06	2.78124e+06	2.81865e+06	2.60045e+06	2.86333e+06
821	793	210	1	sp|P20062|TCO2_HUMAN	40.5	427	Transcobalamin-2 OS=Homo sapiens OX=9606 GN=TCN2 PE=1 SV=3		1	35	35	35	35	3.05954e+06	3.67398e+06	4.27479e+06	5.83667e+06	1.99037e+06	9.43164e+06	4.1816e+06	4.85239e+06	4.07208e+06	4.72563e+06	3.44299e+06	3.63819e+06	4.12908e+06	2.32933e+06	4.13543e+06	5.51431e+06	3.24787e+06	-0.23894	-1.18013	0.384283	0.476017	4.59701e+06	3.89535e+06	down	no	2.84905e+06	3.51521e+06	5.92921e+06	8.98502e+06	4.1907e+06	3.83906e+06	4.81308e+06	3.41571e+06	3.96861e+06	3.83793e+06	5.19876e+06
419	402	211	1	sp|P02763|A1AG1_HUMAN	46.8	201	Alpha-1-acid glycoprotein 1 OS=Homo sapiens OX=9606 GN=ORM1 PE=1 SV=2	yes	0.944	71	67	69.577	67	515416	382964	360839	546698	1.98327e+06	1.65253e+07	1.50503e+06	1.63704e+06	3.29364e+07	436616	1.6362e+06	283161	367131	517250	266277	265091	289404	-3.62564	-12.3432	8.35698e-05	0.00165257	6.26589e+06	507641	down	high	479957	366414	555366	1.57428e+07	1.50831e+06	3.10517e+07	444696	265845	352863	247121	249922
284	268	212	1	sp|O95502|NPTXR_HUMAN	64.4	500	Neuronal pentraxin receptor OS=Homo sapiens OX=9606 GN=NPTXR PE=1 SV=2		1	134	134	134	134	5.0233e+06	5.59732e+06	1.66539e+06	4.2318e+06	2.67924e+06	1.6009e+06	4.06321e+06	4.48031e+06	2.24581e+06	3.58039e+06	4.09151e+06	4.84976e+06	4.96994e+06	2.3168e+06	8.65054e+06	3.90434e+06	3.29571e+06	0.344847	1.27002	0.263063	0.35776	3.5097e+06	4.45737e+06	up	no	4.67772e+06	5.35543e+06	4.2989e+06	1.52509e+06	4.07206e+06	2.1173e+06	3.64665e+06	4.55319e+06	4.77679e+06	8.02823e+06	3.68092e+06
166	152	213	1	sp|O43493|TGON2_HUMAN	39.4	437	Trans-Golgi network integral membrane protein 2 OS=Homo sapiens OX=9606 GN=TGOLN2 PE=1 SV=4		1	28	28	28	28	5.9134e+06	4.02249e+06	3.93008e+06	4.10618e+06	1.88415e+06	3.61328e+06	4.67141e+06	2.88643e+06	3.27501e+06	3.58689e+06	3.85755e+06	4.90937e+06	4.3892e+06	4.02704e+06	4.63053e+06	5.54521e+06	3.30997e+06	0.167961	1.12347	0.443055	0.531715	3.81138e+06	4.28197e+06	up	no	5.50657e+06	3.84865e+06	4.17128e+06	3.44218e+06	4.68158e+06	3.0876e+06	3.65327e+06	4.60915e+06	4.21862e+06	4.29741e+06	5.22789e+06
1976	1930	214	1	sp|Q99983|OMD_HUMAN	27.3	421	Osteomodulin OS=Homo sapiens OX=9606 GN=OMD PE=1 SV=1		1	26	26	26	26	2.98894e+06	3.7225e+06	3.16256e+06	4.78019e+06	2.93193e+06	4.97222e+06	3.54778e+06	3.78544e+06	4.89171e+06	3.84554e+06	2.90114e+06	4.92146e+06	4.37996e+06	4.55139e+06	4.94007e+06	4.59023e+06	5.5512e+06	0.206687	1.15403	0.290681	0.382063	3.86481e+06	4.46012e+06	up	no	2.78331e+06	3.56163e+06	4.85598e+06	4.73677e+06	3.5555e+06	4.61179e+06	3.91671e+06	4.6205e+06	4.20974e+06	4.58468e+06	4.32756e+06
1212	1178	215	1	sp|P55290|CAD13_HUMAN	35.3	713	Cadherin-13 OS=Homo sapiens OX=9606 GN=CDH13 PE=1 SV=1		1	74	74	74	74	4.4649e+06	4.85203e+06	2.31738e+06	2.93143e+06	2.04732e+06	1.66064e+06	4.79691e+06	2.63887e+06	2.33833e+06	3.62661e+06	4.23983e+06	6.13214e+06	5.20988e+06	2.99015e+06	7.97062e+06	4.48688e+06	5.21553e+06	0.6774	1.59925	0.0123752	0.038232	3.11642e+06	4.98395e+06	up	med	4.15773e+06	4.64235e+06	2.9779e+06	1.58201e+06	4.80735e+06	2.20452e+06	3.69372e+06	5.75714e+06	5.00741e+06	7.39722e+06	4.23012e+06
455	438	216	1	sp|P04216|THY1_HUMAN	34.8	161	Thy-1 membrane glycoprotein OS=Homo sapiens OX=9606 GN=THY1 PE=1 SV=2		1	46	46	46	46	5.75962e+06	3.73769e+06	2.13697e+06	4.17017e+06	2.49153e+06	2.23798e+06	4.65525e+06	2.50022e+06	2.37848e+06	3.94462e+06	4.13578e+06	5.42087e+06	4.82388e+06	2.98147e+06	7.62856e+06	4.22039e+06	4.92277e+06	0.510671	1.42471	0.0476524	0.100671	3.34088e+06	4.75979e+06	up	no	5.36338e+06	3.57616e+06	4.23628e+06	2.132e+06	4.66539e+06	2.24237e+06	4.01761e+06	5.08937e+06	4.63641e+06	7.07976e+06	3.97888e+06
884	855	217	1	sp|P23284|PPIB_HUMAN	48.1	216	Peptidyl-prolyl cis-trans isomerase B OS=Homo sapiens OX=9606 GN=PPIB PE=1 SV=2		1	37	37	37	37	3.73421e+06	2.60099e+06	4.65141e+06	4.82583e+06	4.75646e+06	3.79098e+06	4.41904e+06	2.2589e+06	2.70653e+06	4.14486e+06	3.11018e+06	4.70578e+06	4.44311e+06	4.28564e+06	4.39535e+06	5.34673e+06	5.65212e+06	0.266629	1.20299	0.208671	0.299563	3.74937e+06	4.51047e+06	up	no	3.47731e+06	2.48858e+06	4.90234e+06	3.61147e+06	4.42867e+06	2.55165e+06	4.22156e+06	4.41801e+06	4.27044e+06	4.07915e+06	5.04077e+06
555	533	218	1	sp|P07737|PROF1_HUMAN	70	140	Profilin-1 OS=Homo sapiens OX=9606 GN=PFN1 PE=1 SV=2		1	42	42	42	42	421071	1.44632e+06	2.92485e+06	684113	5.29652e+07	1.38442e+06	2.05237e+06	2.19683e+06	3.59947e+06	911766	650657	472481	399548	3.05889e+06	311476	390440	498826	-3.16773	-8.98634	0.000395643	0.00377581	7.51941e+06	836760	down	high	392103	1.38382e+06	694960	1.31887e+06	2.05684e+06	3.3935e+06	928639	443588	384021	289069	368097
658	631	219	1	sp|P11142|HSP7C_HUMAN	63.2	646	Heat shock cognate 71 kDa protein OS=Homo sapiens OX=9606 GN=HSPA8 PE=1 SV=1		0.653	95	62	85.021	62	2.3301e+06	3.44297e+06	5.41221e+06	1.83995e+06	2.4124e+07	2.19223e+06	2.58542e+06	8.0006e+06	2.217e+06	1.5965e+06	2.37947e+06	1.63992e+06	1.80835e+06	1.55398e+06	1.50914e+06	1.81375e+06	1.69049e+06	-1.72803	-3.31275	0.00034501	0.00347384	5.79383e+06	1.74895e+06	down	high	2.16979e+06	3.29418e+06	1.86912e+06	2.08842e+06	2.59105e+06	2.09014e+06	1.62604e+06	1.53963e+06	1.73807e+06	1.40057e+06	1.70996e+06
1192	1158	220	1	sp|P54764|EPHA4_HUMAN	30.9	986	Ephrin type-A receptor 4 OS=Homo sapiens OX=9606 GN=EPHA4 PE=1 SV=1		0.977	174	170	173.56	170	5.81311e+06	4.42173e+06	1.77227e+06	3.28136e+06	2.0071e+06	1.72165e+06	5.43448e+06	2.63501e+06	2.3077e+06	3.201e+06	4.96161e+06	4.93159e+06	4.35861e+06	2.93332e+06	6.77913e+06	5.33584e+06	3.82147e+06	0.475249	1.39016	0.101713	0.174969	3.26605e+06	4.54032e+06	up	no	5.41318e+06	4.23064e+06	3.33339e+06	1.64012e+06	5.44631e+06	2.17565e+06	3.26023e+06	4.63001e+06	4.18922e+06	6.29144e+06	5.0305e+06
1200	1166	221	1	sp|P55058|PLTP_HUMAN	47.3	493	Phospholipid transfer protein OS=Homo sapiens OX=9606 GN=PLTP PE=1 SV=1		1	115	115	115	115	2.9418e+06	4.05561e+06	2.7054e+06	3.24865e+06	4.11914e+06	4.07473e+06	3.88012e+06	3.55185e+06	3.82871e+06	4.93679e+06	2.78329e+06	4.04195e+06	4.96942e+06	3.93139e+06	4.7253e+06	4.07878e+06	3.82739e+06	0.20894	1.15584	0.251557	0.344674	3.60067e+06	4.16179e+06	up	no	2.73941e+06	3.88034e+06	3.30016e+06	3.88178e+06	3.88857e+06	3.60962e+06	5.02814e+06	3.79478e+06	4.7763e+06	4.38536e+06	3.84538e+06
960	929	222	1	sp|P29401|TKT_HUMAN	62.6	623	Transketolase OS=Homo sapiens OX=9606 GN=TKT PE=1 SV=3		1	61	61	61	61	1.03548e+06	1.84253e+06	2.2845e+06	1.06101e+06	4.50347e+07	1.86831e+06	2.43813e+06	6.12309e+06	2.32052e+06	937775	1.03417e+06	894172	838131	1.12846e+06	711849	749527	691857	-3.02581	-8.14439	2.68086e-05	0.00140267	7.11203e+06	873243	down	high	964242	1.76291e+06	1.07783e+06	1.77984e+06	2.44344e+06	2.18773e+06	955128	839492	805559	660639	706636
840	812	223	1	sp|P20930|FILA_HUMAN	2.3	4061	Filaggrin OS=Homo sapiens OX=9606 GN=FLG PE=1 SV=3		1	24	24	24	24	2.09592e+06	654300	1.7806e+07	1.20729e+06	2.402e+06	1.45889e+06	827342	3.17789e+06	1.12166e+06	743860	2.55478e+06	1.69563e+06	894481	1.9074e+07	2.1918e+06	867483	2.07747e+06	0.139016	1.10115	0.841272	0.878075	3.41681e+06	3.76243e+06	up	no	1.95173e+06	626024	1.22643e+06	1.38981e+06	829143	1.05748e+06	757626	1.59194e+06	859718	2.03412e+06	817842
557	535	224	1	sp|P07858|CATB_HUMAN	59.9	339	Cathepsin B OS=Homo sapiens OX=9606 GN=CTSB PE=1 SV=3		1	68	68	68	68	2.53176e+06	3.05187e+06	3.18859e+06	3.19713e+06	7.21451e+06	2.2533e+06	3.04687e+06	3.01009e+06	1.43935e+07	2.80468e+06	2.60281e+06	3.73102e+06	2.0233e+06	4.07982e+06	2.55983e+06	3.55045e+06	3.31327e+06	-0.594124	-1.50956	0.100278	0.172771	4.65418e+06	3.08315e+06	down	no	2.35758e+06	2.91999e+06	3.24782e+06	2.1466e+06	3.0535e+06	1.35699e+07	2.85658e+06	3.50286e+06	1.94467e+06	2.37568e+06	3.34728e+06
1737	1691	225	1	sp|Q86UX2|ITIH5_HUMAN	42.9	942	Inter-alpha-trypsin inhibitor heavy chain H5 OS=Homo sapiens OX=9606 GN=ITIH5 PE=1 SV=2		1	87	87	87	87	2.87244e+06	2.92686e+06	3.69166e+06	3.50887e+06	2.03803e+06	3.47557e+06	4.09522e+06	2.02691e+06	3.16914e+06	5.09786e+06	3.31685e+06	4.29709e+06	6.07521e+06	4.27728e+06	4.91271e+06	4.12826e+06	4.34597e+06	0.560564	1.47485	0.00536031	0.0215098	3.08941e+06	4.5564e+06	up	med	2.67482e+06	2.80037e+06	3.5645e+06	3.31099e+06	4.10413e+06	2.98779e+06	5.1922e+06	4.03432e+06	5.83911e+06	4.55929e+06	3.89202e+06
921	891	226	1	sp|P26038|MOES_HUMAN	56.5	577	Moesin OS=Homo sapiens OX=9606 GN=MSN PE=1 SV=3		0.627	83	52	72.689	52	1.40392e+06	2.74057e+06	2.18387e+06	2.35982e+06	2.47887e+07	3.84658e+06	2.71408e+06	8.81317e+06	3.35368e+06	2.12241e+06	1.65938e+06	1.61816e+06	1.83829e+06	1.3084e+06	1.49325e+06	1.57881e+06	2.39145e+06	-1.72777	-3.31217	0.000551056	0.00462933	5.80049e+06	1.75127e+06	down	high	1.30734e+06	2.62214e+06	2.39723e+06	3.66443e+06	2.71999e+06	3.16177e+06	2.16168e+06	1.51921e+06	1.76685e+06	1.38583e+06	1.48847e+06
841	813	227	1	sp|P20933|ASPG_HUMAN	53.8	346	N(4)-(beta-N-acetylglucosaminyl)-L-asparaginase OS=Homo sapiens OX=9606 GN=AGA PE=1 SV=2		1	75	75	75	75	3.39763e+06	2.50769e+06	3.74164e+06	4.11784e+06	2.13985e+06	3.67367e+06	4.85071e+06	1.69857e+06	3.26717e+06	2.91295e+06	3.64036e+06	5.29142e+06	3.86622e+06	4.79297e+06	5.33413e+06	5.74407e+06	4.41249e+06	0.462146	1.37759	0.0473151	0.100453	3.26609e+06	4.49933e+06	up	no	3.16388e+06	2.39932e+06	4.18313e+06	3.49971e+06	4.86127e+06	3.08021e+06	2.96685e+06	4.96784e+06	3.71596e+06	4.95039e+06	5.41537e+06
2198	2150	228	1	sp|Q9UHC6|CNTP2_HUMAN	40	1331	Contactin-associated protein-like 2 OS=Homo sapiens OX=9606 GN=CNTNAP2 PE=1 SV=1		1	77	77	77	77	4.63219e+06	3.63157e+06	2.37826e+06	3.16448e+06	1.79372e+06	1.57208e+06	3.97856e+06	2.50264e+06	1.91843e+06	3.88999e+06	3.66855e+06	6.0032e+06	5.00228e+06	3.58086e+06	6.56633e+06	4.39396e+06	3.63168e+06	0.692592	1.61618	0.00623603	0.0239302	2.84132e+06	4.59211e+06	up	med	4.31351e+06	3.47463e+06	3.21465e+06	1.49764e+06	3.98722e+06	1.80865e+06	3.96197e+06	5.63609e+06	4.80788e+06	6.09395e+06	4.14252e+06
101	87	229	1	sp|O00391|QSOX1_HUMAN	49.9	747	Sulfhydryl oxidase 1 OS=Homo sapiens OX=9606 GN=QSOX1 PE=1 SV=3		1	69	69	69	69	3.21203e+06	3.40552e+06	2.95876e+06	4.11771e+06	3.97468e+06	3.65717e+06	3.71493e+06	3.67525e+06	3.81705e+06	4.13518e+06	2.91161e+06	3.71597e+06	4.01267e+06	3.4977e+06	4.30057e+06	4.31561e+06	4.13108e+06	0.101234	1.07269	0.541085	0.618906	3.61479e+06	3.87755e+06	up	no	2.99106e+06	3.25835e+06	4.18299e+06	3.48399e+06	3.72302e+06	3.59862e+06	4.2117e+06	3.48873e+06	3.85673e+06	3.99119e+06	4.06865e+06
489	469	230	1	sp|P05154|IPSP_HUMAN	46.6	406	Plasma serine protease inhibitor OS=Homo sapiens OX=9606 GN=SERPINA5 PE=1 SV=3		1	33	33	33	33	2.25113e+06	3.21651e+06	2.63036e+06	7.84352e+06	2.19332e+06	5.08367e+06	3.57574e+06	2.80439e+06	4.98564e+06	4.92183e+06	1.9373e+06	3.39303e+06	3.8485e+06	2.67049e+06	3.76826e+06	3.7072e+06	5.348e+06	-0.0548565	-1.03876	0.85184	0.88559	3.8427e+06	3.69933e+06	down	no	2.09626e+06	3.07751e+06	7.96788e+06	4.84294e+06	3.58352e+06	4.70034e+06	5.01291e+06	3.18554e+06	3.69893e+06	3.49717e+06	3.49506e+06
1116	1083	231	1	sp|P48745|CCN3_HUMAN	59.1	357	CCN family member 3 OS=Homo sapiens OX=9606 GN=CCN3 PE=1 SV=1		1	51	51	51	51	4.73978e+06	3.11512e+06	2.33505e+06	3.74704e+06	1.64397e+06	3.56665e+06	3.56107e+06	2.26872e+06	2.53349e+06	3.55892e+06	2.93812e+06	4.79715e+06	4.26683e+06	4.52089e+06	3.43988e+06	3.84941e+06	6.994e+06	0.490871	1.40529	0.0414391	0.0916326	3.05676e+06	4.29565e+06	up	low	4.41369e+06	2.98049e+06	3.80645e+06	3.39776e+06	3.56882e+06	2.38852e+06	3.62478e+06	4.5038e+06	4.10101e+06	3.19241e+06	3.62913e+06
1449	1410	232	1	sp|Q13332|PTPRS_HUMAN	34	1948	Receptor-type tyrosine-protein phosphatase S OS=Homo sapiens OX=9606 GN=PTPRS PE=1 SV=3		0.922	166	153	160.8	153	4.54697e+06	3.43099e+06	2.18462e+06	3.01527e+06	1.89261e+06	2.50751e+06	4.49874e+06	1.95392e+06	2.54365e+06	3.70814e+06	3.80781e+06	4.7055e+06	4.49598e+06	3.16854e+06	5.08091e+06	4.98061e+06	4.77487e+06	0.555759	1.46994	0.0142614	0.042472	2.9527e+06	4.34029e+06	up	med	4.23415e+06	3.28272e+06	3.06308e+06	2.38877e+06	4.50854e+06	2.3981e+06	3.77676e+06	4.41775e+06	4.32126e+06	4.71539e+06	4.6956e+06
1055	1023	233	1	sp|P40189|IL6RB_HUMAN	34.7	918	Interleukin-6 receptor subunit beta OS=Homo sapiens OX=9606 GN=IL6ST PE=1 SV=2		1	73	73	73	73	4.36187e+06	3.68287e+06	2.27683e+06	3.54734e+06	2.12017e+06	2.85395e+06	3.11456e+06	1.77155e+06	3.00899e+06	3.44902e+06	3.35376e+06	4.67002e+06	5.09442e+06	3.77075e+06	5.55666e+06	4.64068e+06	3.91049e+06	0.535354	1.4493	0.0125636	0.0385155	2.9709e+06	4.30572e+06	up	med	4.06178e+06	3.52371e+06	3.60358e+06	2.71881e+06	3.12134e+06	2.8368e+06	3.51284e+06	4.38444e+06	4.89643e+06	5.15691e+06	4.37512e+06
2135	2087	234	1	sp|Q9NT99|LRC4B_HUMAN	20.5	713	Leucine-rich repeat-containing protein 4B OS=Homo sapiens OX=9606 GN=LRRC4B PE=1 SV=3		0.571	49	28	43.012	28	3.96994e+06	3.01132e+06	2.34229e+06	3.97248e+06	1.9282e+06	2.0002e+06	3.2368e+06	2.16777e+06	1.88841e+06	3.68084e+06	3.35225e+06	6.27195e+06	4.62468e+06	3.91155e+06	6.18922e+06	4.32267e+06	3.61696e+06	0.722917	1.65052	0.00181885	0.00993127	2.72416e+06	4.49627e+06	up	high	3.69682e+06	2.88118e+06	4.03546e+06	1.90549e+06	3.24385e+06	1.78035e+06	3.74896e+06	5.88841e+06	4.44495e+06	5.74397e+06	4.07531e+06
1674	1629	235	1	sp|Q6UX71|PXDC2_HUMAN	23.8	529	Plexin domain-containing protein 2 OS=Homo sapiens OX=9606 GN=PLXDC2 PE=1 SV=1		1	38	38	38	38	4.46619e+06	2.9727e+06	4.10608e+06	2.60387e+06	2.50057e+06	3.98089e+06	3.73581e+06	2.40424e+06	3.14797e+06	3.73575e+06	3.19744e+06	4.20118e+06	3.76195e+06	2.83536e+06	3.50599e+06	3.65324e+06	3.96005e+06	0.117516	1.08487	0.537626	0.616557	3.32426e+06	3.60637e+06	up	no	4.15893e+06	2.84423e+06	2.64515e+06	3.79238e+06	3.74394e+06	2.96783e+06	3.80488e+06	3.94427e+06	3.61575e+06	3.25377e+06	3.44419e+06
655	628	236	1	sp|P11047|LAMC1_HUMAN	52.3	1609	Laminin subunit gamma-1 OS=Homo sapiens OX=9606 GN=LAMC1 PE=1 SV=3		1	109	109	109	109	3.67971e+06	2.74586e+06	3.3785e+06	4.03251e+06	2.55423e+06	3.92595e+06	3.64364e+06	2.43154e+06	3.68458e+06	3.73053e+06	3.07626e+06	3.5383e+06	3.88273e+06	3.81325e+06	3.63853e+06	4.1856e+06	4.39537e+06	0.178727	1.13188	0.317171	0.408906	3.34184e+06	3.78257e+06	up	no	3.42656e+06	2.6272e+06	4.09645e+06	3.74005e+06	3.65157e+06	3.47373e+06	3.79957e+06	3.32193e+06	3.73183e+06	3.37678e+06	3.94609e+06
1822	1776	237	1	sp|Q8NFZ8|CADM4_HUMAN	53.9	388	Cell adhesion molecule 4 OS=Homo sapiens OX=9606 GN=CADM4 PE=1 SV=1		1	75	75	75	75	4.45713e+06	2.34981e+06	2.7934e+06	3.40894e+06	1.69397e+06	3.62491e+06	3.59178e+06	2.1253e+06	2.89669e+06	3.90438e+06	3.49189e+06	4.50793e+06	4.09362e+06	3.75927e+06	4.52569e+06	4.71808e+06	3.78953e+06	0.453345	1.36921	0.0292413	0.071475	2.99355e+06	4.0988e+06	up	low	4.1505e+06	2.24827e+06	3.46299e+06	3.45326e+06	3.5996e+06	2.73093e+06	3.97663e+06	4.23227e+06	3.93453e+06	4.20012e+06	4.4481e+06
1819	1773	238	1	sp|Q8NFT8|DNER_HUMAN	22.9	737	Delta and Notch-like epidermal growth factor-related receptor OS=Homo sapiens OX=9606 GN=DNER PE=1 SV=1		1	31	31	31	31	5.33708e+06	2.67701e+06	3.46287e+06	3.31144e+06	1.51187e+06	3.02107e+06	3.78933e+06	1.99165e+06	2.28541e+06	3.04354e+06	2.93793e+06	4.80427e+06	4.06049e+06	4.09235e+06	4.19238e+06	4.67357e+06	3.9791e+06	0.384679	1.30557	0.109029	0.183949	3.04308e+06	3.97295e+06	up	no	4.9699e+06	2.56132e+06	3.36394e+06	2.87802e+06	3.79758e+06	2.15463e+06	3.09986e+06	4.51048e+06	3.90269e+06	3.89078e+06	4.40613e+06
1890	1844	239	1	sp|Q92954|PRG4_HUMAN	30.6	1404	Proteoglycan 4 OS=Homo sapiens OX=9606 GN=PRG4 PE=1 SV=3		0.985	65	64	64.421	62	2.47598e+06	3.53657e+06	1.6239e+06	3.26222e+06	2.55406e+06	4.12143e+06	2.12647e+06	2.23788e+06	1.88693e+06	2.56082e+06	2.40717e+06	5.08652e+06	5.32463e+06	4.62614e+06	2.56506e+06	6.72368e+06	5.13158e+06	0.700904	1.62552	0.00877816	0.0301064	2.64727e+06	4.3032e+06	up	med	2.30564e+06	3.38374e+06	3.31395e+06	3.92626e+06	2.1311e+06	1.77895e+06	2.60821e+06	4.77547e+06	5.1177e+06	2.38053e+06	6.33892e+06
1939	1893	240	1	sp|Q96PD5|PGRP2_HUMAN	62.7	576	N-acetylmuramoyl-L-alanine amidase OS=Homo sapiens OX=9606 GN=PGLYRP2 PE=1 SV=1		1	116	116	116	116	1.86297e+06	3.58084e+06	1.522e+06	6.97385e+06	2.52543e+06	7.43308e+06	3.10687e+06	4.01346e+06	5.27998e+06	3.90891e+06	2.01632e+06	2.35743e+06	2.37847e+06	3.34186e+06	3.37333e+06	2.63141e+06	4.57534e+06	-0.392318	-1.3125	0.217954	0.309851	4.03316e+06	3.07288e+06	down	no	1.7348e+06	3.42609e+06	7.08442e+06	7.0811e+06	3.11363e+06	4.97784e+06	3.98124e+06	2.21327e+06	2.28603e+06	3.13066e+06	2.48083e+06
613	591	241	1	sp|P09668|CATH_HUMAN	50.7	335	Pro-cathepsin H OS=Homo sapiens OX=9606 GN=CTSH PE=1 SV=4		1	42	42	42	42	3.45831e+06	3.3066e+06	3.73971e+06	3.33457e+06	2.41662e+06	2.62246e+06	3.33999e+06	2.05177e+06	3.64424e+06	2.37327e+06	2.56886e+06	6.22716e+06	3.40304e+06	5.11549e+06	4.04918e+06	3.67774e+06	2.88222e+06	0.288094	1.22103	0.207917	0.299264	3.10159e+06	3.78712e+06	up	no	3.22039e+06	3.1637e+06	3.38744e+06	2.49827e+06	3.34726e+06	3.4357e+06	2.41719e+06	5.84635e+06	3.27079e+06	3.75788e+06	3.46728e+06
2322	2273	242	1	sp|Q9Y6N7|ROBO1_HUMAN	26.3	1651	Roundabout homolog 1 OS=Homo sapiens OX=9606 GN=ROBO1 PE=1 SV=1		0.912	68	62	66.376	62	4.65368e+06	3.15655e+06	1.93372e+06	3.52898e+06	1.61729e+06	2.80185e+06	3.58387e+06	2.57538e+06	2.48758e+06	3.36945e+06	3.53241e+06	4.34693e+06	4.00994e+06	3.37886e+06	4.88662e+06	4.50327e+06	3.39297e+06	0.424434	1.34205	0.0538261	0.110591	2.92654e+06	3.92756e+06	up	no	4.33352e+06	3.02013e+06	3.58493e+06	2.66917e+06	3.59167e+06	2.34523e+06	3.4318e+06	4.08111e+06	3.8541e+06	4.53508e+06	4.24557e+06
1707	1661	243	1	sp|Q7Z3B1|NEGR1_HUMAN	55.6	354	Neuronal growth regulator 1 OS=Homo sapiens OX=9606 GN=NEGR1 PE=1 SV=3		1	92	92	92	92	5.22009e+06	3.57699e+06	1.38532e+06	3.49525e+06	1.39951e+06	1.53844e+06	3.02275e+06	2.29559e+06	1.8545e+06	2.88952e+06	3.26394e+06	5.03921e+06	4.16463e+06	3.36447e+06	7.05442e+06	4.25928e+06	3.4773e+06	0.664375	1.58488	0.0248886	0.0632914	2.64316e+06	4.1891e+06	up	low	4.86097e+06	3.42241e+06	3.55067e+06	1.46559e+06	3.02933e+06	1.74837e+06	2.943e+06	4.73105e+06	4.00278e+06	6.54693e+06	4.01555e+06
692	665	244	1	sp|P13473|LAMP2_HUMAN	19.5	410	Lysosome-associated membrane glycoprotein 2 OS=Homo sapiens OX=9606 GN=LAMP2 PE=1 SV=2		1	55	55	55	55	4.45983e+06	2.71569e+06	5.33778e+06	3.44388e+06	2.19238e+06	2.03684e+06	2.70952e+06	1.5825e+06	2.38788e+06	3.10478e+06	2.11307e+06	4.43958e+06	4.03224e+06	3.34762e+06	3.68479e+06	3.38253e+06	5.76909e+06	0.323002	1.25093	0.22372	0.315595	2.98514e+06	3.73421e+06	up	no	4.15301e+06	2.59833e+06	3.49848e+06	1.94039e+06	2.71541e+06	2.25124e+06	3.16223e+06	4.16809e+06	3.87553e+06	3.4197e+06	3.18896e+06
1549	1509	245	1	sp|Q15782|CH3L2_HUMAN	43.8	390	Chitinase-3-like protein 2 OS=Homo sapiens OX=9606 GN=CHI3L2 PE=1 SV=1		0.978	45	44	44.579	44	1.05472e+06	2.13757e+06	4.77259e+06	1.66804e+06	1.18561e+07	2.89448e+06	2.36746e+06	517809	2.1515e+07	1.448e+06	1.15877e+06	1.31986e+06	1.1426e+06	1.54651e+06	656577	1.2113e+06	1.98059e+06	-2.05101	-4.14397	0.000552568	0.00462933	5.42042e+06	1.30803e+06	down	high	982158	2.04519e+06	1.69449e+06	2.75742e+06	2.37261e+06	2.02838e+07	1.4748e+06	1.23915e+06	1.09819e+06	609343	1.14199e+06
569	547	246	1	sp|P08185|CBG_HUMAN	49.4	405	Corticosteroid-binding globulin OS=Homo sapiens OX=9606 GN=SERPINA6 PE=1 SV=1		0.619	168	104	110.778	88	2.2943e+06	3.43749e+06	1.56315e+06	7.94721e+06	3.49866e+06	7.31122e+06	3.05356e+06	3.41763e+06	4.93807e+06	5.01876e+06	1.77976e+06	2.21636e+06	2.68926e+06	2.16626e+06	1.87163e+06	1.49054e+06	3.08151e+06	-0.712994	-1.6392	0.0328	0.0777488	4.16237e+06	2.53926e+06	down	low	2.13646e+06	3.28894e+06	8.07321e+06	6.96501e+06	3.06021e+06	4.65549e+06	5.11164e+06	2.08083e+06	2.58475e+06	1.73699e+06	1.40525e+06
982	951	247	1	sp|P31151|S10A7_HUMAN	63.4	101	Protein S100-A7 OS=Homo sapiens OX=9606 GN=S100A7 PE=1 SV=4		1	32	32	32	32	5.34877e+06	489715	1.45928e+07	756586	1.58856e+06	763674	478090	1.12097e+06	1.10142e+06	598724	8.68701e+06	1.08806e+06	600651	1.18616e+07	702019	510271	721892	0.0867337	1.06196	0.905775	0.924733	2.91562e+06	3.09628e+06	up	no	4.98079e+06	468552	768582	727512	479131	1.03839e+06	609803	1.02152e+06	577307	651516	481071
499	479	248	1	sp|P05408|7B2_HUMAN	55.2	212	Neuroendocrine protein 7B2 OS=Homo sapiens OX=9606 GN=SCG5 PE=1 SV=2		1	46	46	46	46	5.23047e+06	3.4267e+06	2.11377e+06	3.81645e+06	1.36165e+06	2.38972e+06	3.64029e+06	1.47166e+06	1.84106e+06	2.97419e+06	3.78555e+06	4.18078e+06	3.28128e+06	3.21326e+06	4.17928e+06	4.83778e+06	4.57778e+06	0.464916	1.38024	0.0869072	0.15509	2.8102e+06	3.87874e+06	up	no	4.87063e+06	3.27861e+06	3.87696e+06	2.27656e+06	3.64822e+06	1.73571e+06	3.02923e+06	3.92512e+06	3.15376e+06	3.87862e+06	4.56094e+06
1839	1793	249	1	sp|Q8TEU8|WFKN2_HUMAN	49.3	576	WAP, Kazal, immunoglobulin, Kunitz and NTR domain-containing protein 2 OS=Homo sapiens OX=9606 GN=WFIKKN2 PE=1 SV=1	?	1	117	117	117	117	2.59281e+06	3.38748e+06	7.80099e+06	2.86036e+06	1.7454e+06	6.15471e+06	1.87267e+06	1.03579e+06	4.0393e+06	3.08119e+06	2.08179e+06	3.3465e+06	2.25346e+06	4.464e+06	2.92545e+06	2.58609e+06	2.59595e+06	-0.262487	-1.19954	0.446597	0.535088	3.49883e+06	2.9168e+06	down	no	2.41444e+06	3.24108e+06	2.90571e+06	5.86327e+06	1.87675e+06	3.80816e+06	3.1382e+06	3.14186e+06	2.16588e+06	2.71499e+06	2.43811e+06
1732	1686	250	1	sp|Q86TY3|ARMD4_HUMAN	10.1	774	Armadillo-like helical domain-containing protein 4 OS=Homo sapiens OX=9606 GN=ARMH4 PE=1 SV=1		1	10	10	10	10	6.06437e+06	3.61467e+06	3.9049e+06	3.80081e+06	2.1004e+06	3.2807e+06	2.18463e+06	2.32682e+06	3.17396e+06	2.65586e+06	3.93484e+06	2.57791e+06	3.39579e+06	3.16659e+06	2.89157e+06	3.01984e+06	2.35168e+06	-0.173898	-1.1281	0.453328	0.541379	3.38347e+06	2.99926e+06	down	no	5.64716e+06	3.45846e+06	3.86107e+06	3.12535e+06	2.18938e+06	2.99233e+06	2.705e+06	2.42027e+06	3.26382e+06	2.68355e+06	2.84703e+06
134	120	251	1	sp|O15031|PLXB2_HUMAN	32.7	1838	Plexin-B2 OS=Homo sapiens OX=9606 GN=PLXNB2 PE=1 SV=3		1	88	88	88	88	3.33436e+06	2.82619e+06	2.85486e+06	3.09486e+06	2.07951e+06	3.10978e+06	2.58106e+06	2.97689e+06	3.69564e+06	3.46429e+06	3.00745e+06	3.44446e+06	3.69452e+06	3.28677e+06	4.20586e+06	4.27956e+06	2.8739e+06	0.259641	1.19718	0.143826	0.225177	2.95035e+06	3.5321e+06	up	no	3.10497e+06	2.70405e+06	3.14393e+06	2.96252e+06	2.58668e+06	3.48416e+06	3.5284e+06	3.23382e+06	3.55094e+06	3.90329e+06	4.03467e+06
1324	1285	252	1	sp|P80511|S10AC_HUMAN	16.3	92	Protein S100-A12 OS=Homo sapiens OX=9606 GN=S100A12 PE=1 SV=2		1	7	7	7	7	480341	869451	1.99842e+06	287370	5.16304e+07	512439	1.92443e+06	202132	2.95287e+06	172592	406069	65084.8	168544	508755	157563	220939	165479	-4.85825	-29.0054	5.22891e-06	0.000765164	6.76199e+06	233128	down	high	447295	831877	291926	488173	1.92862e+06	2.7839e+06	175786	61104.7	161994	146228	208296
2346	2297	253	1	sp|P23528|COF1_HUMAN_family	65.7	166	Cofilin-1 OS=Homo sapiens OX=9606 GN=CFL1 PE=1 SV=3		0.875	32	28	31.2	28	694236	2.72789e+06	2.55593e+06	751952	3.38871e+07	1.26741e+06	1.77221e+06	5.20188e+06	1.49545e+06	767319	1.68025e+06	642839	978443	825372	742768	818843	631819	-2.6588	-6.31508	0.000170298	0.00233628	5.59489e+06	885957	down	high	646475	2.61e+06	763874	1.2074e+06	1.77607e+06	1.40987e+06	781519	603528	940418	689334	771986
494	474	254	1	sp|P05164|PERM_HUMAN	51.7	745	Myeloperoxidase OS=Homo sapiens OX=9606 GN=MPO PE=1 SV=1		1	99	99	99	99	432586	803199	905633	876600	4.94091e+07	907471	1.82931e+06	868518	1.61508e+06	598019	558125	518301	492842	431411	523168	496079	626948	-3.59353	-12.0715	8.06021e-05	0.00162313	6.40527e+06	530612	down	high	402826	768488	890498	864499	1.83329e+06	1.52266e+06	609086	486606	473688	485531	467692
722	694	255	1	sp|P14151|LYAM1_HUMAN	26.3	372	L-selectin OS=Homo sapiens OX=9606 GN=SELL PE=1 SV=2		1	29	29	29	29	3.65423e+06	1.74438e+06	3.5655e+06	2.94398e+06	3.90688e+06	6.2999e+06	2.70112e+06	4.62042e+06	2.61954e+06	4.27231e+06	2.23776e+06	2.64045e+06	2.13225e+06	3.6351e+06	1.79406e+06	2.28401e+06	2.77294e+06	-0.388399	-1.30894	0.137994	0.217911	3.56177e+06	2.72111e+06	down	no	3.40283e+06	1.669e+06	2.99065e+06	6.00158e+06	2.707e+06	2.46964e+06	4.35137e+06	2.47899e+06	2.04939e+06	1.66499e+06	2.15331e+06
1974	1928	256	1	sp|Q99969|RARR2_HUMAN	53.4	163	Retinoic acid receptor responder protein 2 OS=Homo sapiens OX=9606 GN=RARRES2 PE=1 SV=1		1	28	28	28	28	2.76332e+06	2.17395e+06	2.65299e+06	4.35655e+06	1.35893e+06	4.21693e+06	3.42166e+06	926660	3.08295e+06	4.43003e+06	2.48507e+06	3.86445e+06	4.83708e+06	3.10696e+06	3.69017e+06	4.00073e+06	3.93724e+06	0.452436	1.36835	0.106166	0.180088	2.77266e+06	3.79397e+06	up	no	2.57321e+06	2.08e+06	4.42563e+06	4.01724e+06	3.42911e+06	2.90653e+06	4.512e+06	3.62813e+06	4.6491e+06	3.4247e+06	3.7718e+06
1416	1377	257	1	sp|Q10471|GALT2_HUMAN	55.9	571	Polypeptide N-acetylgalactosaminyltransferase 2 OS=Homo sapiens OX=9606 GN=GALNT2 PE=1 SV=1		0.944	71	67	70.861	67	3.19262e+06	2.74631e+06	3.26086e+06	3.37713e+06	1.45359e+06	3.04347e+06	3.28902e+06	2.29694e+06	2.95724e+06	3.39878e+06	2.84117e+06	3.67084e+06	3.53584e+06	2.99298e+06	3.70992e+06	4.14245e+06	4.12055e+06	0.319342	1.24776	0.105863	0.179804	2.84635e+06	3.55157e+06	up	no	2.97298e+06	2.62763e+06	3.43067e+06	2.89935e+06	3.29618e+06	2.78801e+06	3.46168e+06	3.44637e+06	3.39843e+06	3.44303e+06	3.9054e+06
1831	1785	258	1	sp|Q8TCZ2|C99L2_HUMAN	57.6	262	CD99 antigen-like protein 2 OS=Homo sapiens OX=9606 GN=CD99L2 PE=1 SV=1		1	68	68	68	68	5.348e+06	3.39915e+06	2.26593e+06	2.88568e+06	1.3254e+06	2.53853e+06	3.16995e+06	1.73168e+06	2.46311e+06	3.1905e+06	2.94174e+06	3.70382e+06	3.37463e+06	2.67715e+06	3.58462e+06	4.42571e+06	4.22385e+06	0.332361	1.25907	0.183087	0.27095	2.79194e+06	3.51525e+06	up	no	4.98008e+06	3.25226e+06	2.93144e+06	2.41833e+06	3.17685e+06	2.32216e+06	3.24954e+06	3.47732e+06	3.24348e+06	3.32674e+06	4.17245e+06
1267	1232	259	1	sp|P62258|1433E_HUMAN	64.7	255	14-3-3 protein epsilon OS=Homo sapiens OX=9606 GN=YWHAE PE=1 SV=1		0.729	48	35	38.889	35	1.22498e+06	2.39347e+06	5.35733e+06	1.49195e+06	8.81626e+06	4.12331e+06	1.67047e+06	7.63258e+06	9.3902e+06	1.36994e+06	1.50572e+06	1.33982e+06	1.32446e+06	1.23604e+06	1.34556e+06	1.07185e+06	1.08708e+06	-1.86401	-3.64017	3.85491e-06	0.000607583	4.67784e+06	1.28506e+06	down	high	1.14071e+06	2.29004e+06	1.51561e+06	3.92805e+06	1.67411e+06	8.85285e+06	1.39529e+06	1.25789e+06	1.27299e+06	1.24876e+06	1.01052e+06
1845	1799	260	1	sp|Q8WVQ1|CANT1_HUMAN	59.1	401	Soluble calcium-activated nucleotidase 1 OS=Homo sapiens OX=9606 GN=CANT1 PE=1 SV=1		1	49	49	49	49	3.47577e+06	2.76516e+06	2.83613e+06	3.46086e+06	1.84932e+06	2.35119e+06	3.16325e+06	2.20367e+06	1.90653e+06	3.00719e+06	3.1621e+06	4.70662e+06	3.54278e+06	3.25806e+06	4.18661e+06	2.68865e+06	2.68029e+06	0.351494	1.27588	0.0870798	0.155146	2.66799e+06	3.40404e+06	up	no	3.23665e+06	2.64566e+06	3.51573e+06	2.23986e+06	3.17014e+06	1.79743e+06	3.06284e+06	4.4188e+06	3.4051e+06	3.88543e+06	2.5348e+06
1727	1681	261	1	sp|Q86SF2|GALT7_HUMAN	43.4	657	N-acetylgalactosaminyltransferase 7 OS=Homo sapiens OX=9606 GN=GALNT7 PE=1 SV=1		1	51	51	51	51	3.2362e+06	2.71013e+06	1.82053e+06	2.82247e+06	1.75051e+06	4.16267e+06	3.71815e+06	2.08207e+06	2.93616e+06	2.74734e+06	3.04705e+06	4.07164e+06	3.29633e+06	2.78399e+06	4.09325e+06	4.14933e+06	2.8462e+06	0.269112	1.20507	0.218712	0.310526	2.80432e+06	3.37939e+06	up	no	3.01356e+06	2.59301e+06	2.86722e+06	3.96555e+06	3.72624e+06	2.76814e+06	2.79818e+06	3.82265e+06	3.16823e+06	3.79878e+06	3.91189e+06
1987	1941	262	1	sp|Q9BRK5|CAB45_HUMAN	45.9	362	45 kDa calcium-binding protein OS=Homo sapiens OX=9606 GN=SDF4 PE=1 SV=1		1	28	28	28	28	2.42801e+06	2.59778e+06	2.53033e+06	2.81311e+06	756900	3.0523e+06	3.17742e+06	2.79881e+06	3.57822e+06	2.91441e+06	3.05913e+06	3.22944e+06	3.91308e+06	3.19428e+06	3.99437e+06	4.88733e+06	3.61085e+06	0.449251	1.36533	0.0702902	0.134163	2.63699e+06	3.60036e+06	up	no	2.26097e+06	2.48551e+06	2.85771e+06	2.90777e+06	3.18434e+06	3.37346e+06	2.96835e+06	3.03195e+06	3.76101e+06	3.70702e+06	4.60766e+06
1994	1948	263	1	sp|Q9BTY2|FUCO2_HUMAN	28.5	467	Plasma alpha-L-fucosidase OS=Homo sapiens OX=9606 GN=FUCA2 PE=1 SV=2		1	36	36	36	36	1.69952e+06	3.72461e+06	4.41354e+06	3.03616e+06	1.42036e+06	3.48677e+06	2.60464e+06	2.31175e+06	2.50897e+06	2.45315e+06	2.23494e+06	4.15415e+06	4.08299e+06	3.18561e+06	3.77991e+06	3.13841e+06	3.49668e+06	0.243537	1.18389	0.316086	0.407883	2.8007e+06	3.31573e+06	up	no	1.5826e+06	3.56365e+06	3.0843e+06	3.32166e+06	2.61031e+06	2.3654e+06	2.49854e+06	3.90012e+06	3.92432e+06	3.50798e+06	2.95882e+06
520	500	264	1	sp|P06733|ENOA_HUMAN	71.9	434	Alpha-enolase OS=Homo sapiens OX=9606 GN=ENO1 PE=1 SV=2		0.706	85	60	77.505	60	1.84745e+06	1.36799e+06	9.29986e+06	701161	2.18635e+07	836076	1.27009e+06	3.16386e+06	1.35239e+06	667445	2.73767e+06	552901	577654	3.33565e+06	631138	460337	653741	-1.94661	-3.85469	0.00621536	0.0238927	4.63359e+06	1.20207e+06	down	med	1.72035e+06	1.30887e+06	712277	796485	1.27285e+06	1.275e+06	679797	519090	555204	585734	433994
1616	1571	265	1	sp|Q5D862|FILA2_HUMAN	6	2391	Filaggrin-2 OS=Homo sapiens OX=9606 GN=FLG2 PE=1 SV=1		1	17	17	17	17	1.72907e+06	462979	1.09676e+07	857869	1.08649e+06	977845	347221	1.85832e+06	547981	1.93797e+06	2.6005e+06	1.10923e+06	437209	2.02362e+07	1.37765e+06	709323	1.30458e+06	0.82756	1.77468	0.279118	0.371537	2.09281e+06	3.71408e+06	up	no	1.61011e+06	442971	871471	931541	347977	516623	1.97383e+06	1.0414e+06	420218	1.27854e+06	668733
540	519	266	1	sp|P07355|ANXA2_HUMAN	62.5	339	Annexin A2 OS=Homo sapiens OX=9606 GN=ANXA2 PE=1 SV=2		1	51	51	51	51	2.6562e+06	1.25055e+06	7.69708e+06	2.15203e+06	1.49862e+07	1.38245e+06	1.94829e+06	2.35655e+06	1.0114e+06	1.16961e+06	2.42446e+06	1.28712e+06	955564	5.38559e+06	1.01257e+06	1.0047e+06	1.33279e+06	-1.11224	-2.16182	0.0445991	0.0963682	3.93786e+06	1.82155e+06	down	low	2.47347e+06	1.19651e+06	2.18615e+06	1.31698e+06	1.95253e+06	953521	1.19126e+06	1.20841e+06	918428	939729	947207
1020	989	267	1	sp|P35579|MYH9_HUMAN	38.5	1960	Myosin-9 OS=Homo sapiens OX=9606 GN=MYH9 PE=1 SV=4		0.956	90	86	89.954	86	1.33442e+06	818112	4.19327e+06	614149	3.43782e+07	917824	1.70563e+06	2.31009e+06	923361	685642	742889	622183	616341	2.29909e+06	606729	657615	700508	-2.59757	-6.05268	0.000765555	0.00568507	5.24389e+06	866375	down	high	1.24261e+06	782756	623887	874362	1.70934e+06	870522	698330	584136	592388	563081	619983
1608	1564	268	1	sp|Q53EL9|SEZ6_HUMAN	37	994	Seizure protein 6 homolog OS=Homo sapiens OX=9606 GN=SEZ6 PE=1 SV=2		1	103	103	103	103	3.29111e+06	2.44638e+06	1.4157e+06	2.88482e+06	1.53785e+06	1.9537e+06	3.07155e+06	2.11564e+06	1.76802e+06	3.80675e+06	3.53146e+06	3.70215e+06	4.17763e+06	3.12098e+06	5.03941e+06	4.22538e+06	2.47143e+06	0.723948	1.6517	0.00128531	0.00795897	2.27608e+06	3.7594e+06	up	high	3.06469e+06	2.34066e+06	2.93056e+06	1.86119e+06	3.07824e+06	1.66685e+06	3.8772e+06	3.47576e+06	4.01527e+06	4.67687e+06	3.98358e+06
1479	1440	269	1	sp|Q14112|NID2_HUMAN	42.5	1375	Nidogen-2 OS=Homo sapiens OX=9606 GN=NID2 PE=1 SV=3		0.965	86	83	84.215	83	2.07882e+06	2.33231e+06	2.27465e+06	2.95666e+06	2.59523e+06	3.17194e+06	3.0409e+06	2.75909e+06	3.87112e+06	3.0862e+06	2.60487e+06	3.62441e+06	3.36701e+06	3.2414e+06	3.06627e+06	3.48274e+06	3.66906e+06	0.229714	1.1726	0.203275	0.293931	2.78675e+06	3.26775e+06	up	no	1.9358e+06	2.23152e+06	3.00354e+06	3.02174e+06	3.04752e+06	3.6496e+06	3.14332e+06	3.40277e+06	3.23616e+06	2.84568e+06	3.28345e+06
1325	1286	270	1	sp|P80723|BASP1_HUMAN	79.7	227	Brain acid soluble protein 1 OS=Homo sapiens OX=9606 GN=BASP1 PE=1 SV=2		1	42	42	42	42	3.85129e+06	2.43077e+06	4.7478e+06	2.20522e+06	4.44964e+06	1.80499e+06	4.0652e+06	2.45062e+06	2.82037e+06	1.973e+06	3.11336e+06	2.68364e+06	2.45185e+06	1.482e+06	3.24826e+06	2.69288e+06	2.33093e+06	-0.359179	-1.2827	0.143351	0.224594	3.20288e+06	2.49699e+06	down	no	3.58633e+06	2.32572e+06	2.24019e+06	1.71951e+06	4.07405e+06	2.65898e+06	2.00952e+06	2.51953e+06	2.35656e+06	3.01458e+06	2.53878e+06
105	91	271	1	sp|O00468|AGRIN_HUMAN	38.9	2068	Agrin OS=Homo sapiens OX=9606 GN=AGRN PE=1 SV=6		1	95	95	95	95	2.69578e+06	1.94466e+06	2.31786e+06	1.98008e+06	1.82463e+06	3.58897e+06	3.10827e+06	3.9035e+06	2.73738e+06	3.31248e+06	3.03326e+06	3.461e+06	2.80703e+06	2.94714e+06	3.01093e+06	3.8301e+06	3.58732e+06	0.278739	1.21313	0.166608	0.252723	2.6779e+06	3.24866e+06	up	no	2.51032e+06	1.86062e+06	2.01148e+06	3.41902e+06	3.11503e+06	2.58074e+06	3.37378e+06	3.24935e+06	2.69794e+06	2.79432e+06	3.61092e+06
2117	2069	272	1	sp|Q9NQ79|CRAC1_HUMAN	56.7	661	Cartilage acidic protein 1 OS=Homo sapiens OX=9606 GN=CRTAC1 PE=1 SV=2		1	90	90	90	90	1.70353e+06	6.09397e+06	952441	2.45762e+06	2.3458e+06	2.64318e+06	2.71315e+06	3.40936e+06	3.1308e+06	2.65758e+06	3.24833e+06	3.2062e+06	3.21202e+06	1.62053e+06	4.02179e+06	2.8761e+06	1.84789e+06	0.00435147	1.00302	0.985217	0.989273	2.82776e+06	2.8363e+06	up	no	1.58633e+06	5.83062e+06	2.49659e+06	2.51802e+06	2.71906e+06	2.95165e+06	2.70676e+06	3.01013e+06	3.08719e+06	3.73246e+06	2.71152e+06
1050	1018	273	1	sp|P39060|COIA1_HUMAN (+1)	19.8	1754	Collagen alpha-1(XVIII) chain OS=Homo sapiens OX=9606 GN=COL18A1 PE=1 SV=5		1	59	59	59	59	3.11261e+06	2.38883e+06	2.02798e+06	2.87129e+06	1.88373e+06	3.28082e+06	2.68369e+06	1.88335e+06	3.18027e+06	3.75108e+06	2.46488e+06	3.4653e+06	3.18799e+06	3.20807e+06	3.45811e+06	3.46859e+06	3.49754e+06	0.354894	1.27889	0.0607846	0.120744	2.59029e+06	3.31269e+06	up	no	2.89847e+06	2.28559e+06	2.91682e+06	3.12546e+06	2.68954e+06	2.99828e+06	3.82049e+06	3.25339e+06	3.06409e+06	3.20934e+06	3.2701e+06
846	818	274	1	sp|P21333|FLNA_HUMAN	42.6	2647	Filamin-A OS=Homo sapiens OX=9606 GN=FLNA PE=1 SV=4		0.938	112	105	110.711	105	1.1661e+06	2.35302e+06	2.146e+06	1.14539e+06	2.53729e+07	1.9381e+06	2.0361e+06	3.6591e+06	2.28967e+06	1.2706e+06	1.23321e+06	1.10538e+06	1.0287e+06	1.33867e+06	1.04894e+06	1.11525e+06	1.30472e+06	-1.98642	-3.96253	0.000463197	0.00414987	4.67849e+06	1.18068e+06	down	high	1.08588e+06	2.25133e+06	1.16355e+06	1.84632e+06	2.04053e+06	2.15864e+06	1.29412e+06	1.03779e+06	988721	973475	1.05143e+06
2014	1968	275	1	sp|Q9BY67|CADM1_HUMAN	38.5	442	Cell adhesion molecule 1 OS=Homo sapiens OX=9606 GN=CADM1 PE=1 SV=2		1	123	123	123	123	4.32293e+06	2.4518e+06	1.67222e+06	2.63552e+06	1.42946e+06	2.36521e+06	3.07376e+06	2.10175e+06	2.11924e+06	2.68332e+06	3.3428e+06	3.0223e+06	3.75934e+06	2.62509e+06	4.10129e+06	4.08331e+06	2.59575e+06	0.411487	1.33006	0.0735743	0.138054	2.46354e+06	3.27665e+06	up	no	4.02553e+06	2.34584e+06	2.6773e+06	2.25321e+06	3.08045e+06	1.99797e+06	2.73297e+06	2.83748e+06	3.61324e+06	3.80624e+06	3.84965e+06
591	569	276	1	sp|P08670|VIME_HUMAN	49.4	466	Vimentin OS=Homo sapiens OX=9606 GN=VIM PE=1 SV=4		0.818	55	45	48.514	45	809864	2.96685e+06	955858	746681	3.43686e+07	1.11599e+06	1.47237e+06	4.57933e+06	1.0791e+06	575500	1.04551e+06	498359	336130	513131	325698	312653	320072	-3.44443	-10.8862	1.17051e-05	0.00121035	5.34385e+06	490882	down	high	754148	2.83863e+06	758520	1.06314e+06	1.47558e+06	1.01735e+06	586150	467883	323067	302267	294762
632	606	277	1	sp|P0DP58|LYNX1_HUMAN	41.4	116	Ly-6/neurotoxin-like protein 1 OS=Homo sapiens OX=9606 GN=LYNX1 PE=1 SV=1		1	44	44	44	44	4.33753e+06	2.82499e+06	1.86794e+06	2.53866e+06	1.51073e+06	2.16666e+06	3.94108e+06	1.87258e+06	1.92987e+06	2.76068e+06	2.50946e+06	3.31371e+06	3.20759e+06	2.47226e+06	3.08235e+06	3.63477e+06	3.69506e+06	0.272017	1.20749	0.248513	0.341703	2.55445e+06	3.08448e+06	up	no	4.03912e+06	2.70291e+06	2.57891e+06	2.06406e+06	3.94966e+06	1.81944e+06	2.81177e+06	3.11107e+06	3.08293e+06	2.8606e+06	3.42677e+06
890	861	278	1	sp|P23468|PTPRD_HUMAN	32.4	1912	Receptor-type tyrosine-protein phosphatase delta OS=Homo sapiens OX=9606 GN=PTPRD PE=1 SV=2		0.872	117	102	108.359	102	3.80599e+06	2.44135e+06	2.0653e+06	2.29785e+06	1.33747e+06	1.90291e+06	3.3674e+06	1.66509e+06	2.12269e+06	2.59207e+06	2.91269e+06	3.81581e+06	3.26183e+06	2.42129e+06	3.61817e+06	4.60527e+06	3.37705e+06	0.510773	1.42481	0.0278546	0.0686977	2.33401e+06	3.32552e+06	up	low	3.54415e+06	2.33585e+06	2.33428e+06	1.81281e+06	3.37473e+06	2.00123e+06	2.64003e+06	3.58247e+06	3.13507e+06	3.35788e+06	4.34174e+06
786	758	279	1	sp|P17174|AATC_HUMAN	64.9	413	Aspartate aminotransferase, cytoplasmic OS=Homo sapiens OX=9606 GN=GOT1 PE=1 SV=3		1	76	76	76	76	2.84625e+06	3.09271e+06	4.16957e+06	2.2635e+06	1.80957e+06	2.31282e+06	2.51546e+06	2.77109e+06	4.10208e+06	2.02074e+06	2.95241e+06	2.99781e+06	2.82218e+06	1.89122e+06	3.22927e+06	2.03604e+06	2.07891e+06	-0.200021	-1.14872	0.362569	0.454765	2.87589e+06	2.50357e+06	down	no	2.65044e+06	2.95905e+06	2.29938e+06	2.2033e+06	2.52094e+06	3.86734e+06	2.05814e+06	2.81449e+06	2.7125e+06	2.99696e+06	1.91953e+06
2345	2296	280	1	sp|P60709|ACTB_HUMAN_family	75.2	375	Actin, cytoplasmic 1 OS=Homo sapiens OX=9606 GN=ACTB PE=1 SV=1		0.495	295	146	268.904	146	720894	1.74434e+06	1.66006e+06	1.01917e+06	2.28699e+07	1.42346e+06	1.48002e+06	9.56612e+06	1.49944e+06	1.05228e+06	751423	612510	741593	663816	602044	482550	412941	-2.81062	-7.01588	1.8783e-05	0.00128185	4.66483e+06	664895	down	high	671299	1.66896e+06	1.03533e+06	1.35605e+06	1.48325e+06	1.41364e+06	1.07176e+06	575054	712772	558733	454937
1406	1367	281	1	sp|Q08629|TICN1_HUMAN	53.3	439	Testican-1 OS=Homo sapiens OX=9606 GN=SPOCK1 PE=1 SV=1		0.958	71	68	69.744	68	3.90767e+06	2.43856e+06	1.51809e+06	3.35931e+06	1.40418e+06	2.50424e+06	2.38883e+06	1.52539e+06	2.22839e+06	2.7352e+06	2.69844e+06	3.579e+06	3.24633e+06	3.42899e+06	3.33458e+06	3.66926e+06	3.33407e+06	0.460734	1.37624	0.0433994	0.0944388	2.36385e+06	3.25323e+06	up	low	3.63884e+06	2.33318e+06	3.41257e+06	2.38565e+06	2.39403e+06	2.10088e+06	2.78582e+06	3.36014e+06	3.12017e+06	3.09469e+06	3.45929e+06
1934	1888	282	1	sp|Q96NZ9|PRAP1_HUMAN	55.6	151	Proline-rich acidic protein 1 OS=Homo sapiens OX=9606 GN=PRAP1 PE=1 SV=2		1	24	24	24	24	1.62858e+06	1.37169e+06	2.06142e+06	3.13843e+06	746533	2.49923e+06	2.49898e+06	933360	1.71967e+06	3.3697e+06	1.82516e+06	3.36597e+06	3.97673e+06	5.16801e+06	1.90131e+06	6.24553e+06	6.37517e+06	1.12722	2.18437	0.000613102	0.00494765	1.84421e+06	4.02845e+06	up	high	1.51654e+06	1.31241e+06	3.18819e+06	2.38088e+06	2.50442e+06	1.62127e+06	3.43206e+06	3.16014e+06	3.82218e+06	1.76453e+06	5.88813e+06
1900	1854	283	1	sp|Q96B86|RGMA_HUMAN	42	450	Repulsive guidance molecule A OS=Homo sapiens OX=9606 GN=RGMA PE=1 SV=4		1	34	34	34	34	3.37159e+06	3.61202e+06	2.13019e+06	2.43311e+06	1.05468e+06	1.89326e+06	2.96853e+06	2.11257e+06	2.25027e+06	2.92852e+06	2.79779e+06	3.56463e+06	3.07471e+06	2.63002e+06	3.44268e+06	3.01062e+06	2.7952e+06	0.321501	1.24963	0.153176	0.237109	2.42513e+06	3.03052e+06	up	no	3.13964e+06	3.45592e+06	2.47168e+06	1.80361e+06	2.97499e+06	2.1215e+06	2.98271e+06	3.34665e+06	2.95522e+06	3.19502e+06	2.83834e+06
733	705	284	1	sp|P14618|KPYM_HUMAN	61.8	531	Pyruvate kinase PKM OS=Homo sapiens OX=9606 GN=PKM PE=1 SV=4		1	84	84	84	84	1.683e+06	2.85088e+06	3.86333e+06	1.36819e+06	1.22321e+07	2.08028e+06	1.65539e+06	5.31202e+06	3.25168e+06	1.37297e+06	1.89126e+06	1.25461e+06	1.65397e+06	1.34772e+06	1.89258e+06	1.1761e+06	800621	-1.4204	-2.6766	0.000426855	0.00390395	3.81076e+06	1.42373e+06	down	high	1.56722e+06	2.72768e+06	1.38988e+06	1.98177e+06	1.659e+06	3.06561e+06	1.39838e+06	1.17789e+06	1.5897e+06	1.75643e+06	1.1088e+06
258	242	285	1	sp|O94769|ECM2_HUMAN	37.5	699	Extracellular matrix protein 2 OS=Homo sapiens OX=9606 GN=ECM2 PE=1 SV=1		1	61	61	61	61	2.18431e+06	2.99088e+06	2.25154e+06	3.14043e+06	1.52195e+06	3.86505e+06	2.65871e+06	1.31746e+06	2.36681e+06	2.97239e+06	2.5095e+06	2.96465e+06	4.0707e+06	2.88607e+06	3.22368e+06	3.06844e+06	2.70589e+06	0.300025	1.23117	0.180366	0.268227	2.47746e+06	3.05016e+06	up	no	2.03404e+06	2.86163e+06	3.19022e+06	3.68203e+06	2.66449e+06	2.23137e+06	3.02739e+06	2.78336e+06	3.9125e+06	2.99177e+06	2.89285e+06
445	428	286	1	sp|P04075|ALDOA_HUMAN	83.5	364	Fructose-bisphosphate aldolase A OS=Homo sapiens OX=9606 GN=ALDOA PE=1 SV=2		0.784	88	69	79.635	69	1.64075e+06	2.91211e+06	3.542e+06	1.4288e+06	9.61987e+06	2.12628e+06	1.92866e+06	5.77769e+06	3.2133e+06	1.54235e+06	1.89594e+06	1.58269e+06	1.92265e+06	1.23899e+06	2.1202e+06	1.47778e+06	1.22225e+06	-1.13784	-2.20051	0.00131049	0.00805747	3.57661e+06	1.62536e+06	down	high	1.52787e+06	2.78626e+06	1.45146e+06	2.02559e+06	1.93286e+06	3.02942e+06	1.57089e+06	1.48591e+06	1.84793e+06	1.96767e+06	1.39322e+06
1510	1471	287	1	sp|Q14982|OPCM_HUMAN	44.9	345	Opioid-binding protein/cell adhesion molecule OS=Homo sapiens OX=9606 GN=OPCML PE=1 SV=1		0.88	158	139	146.524	139	4.52953e+06	3.06763e+06	1.34322e+06	2.63155e+06	1.3237e+06	1.24953e+06	3.36394e+06	1.80914e+06	1.5877e+06	2.17574e+06	3.05817e+06	3.69911e+06	3.02475e+06	2.04112e+06	4.45896e+06	3.30288e+06	3.10392e+06	0.420108	1.33803	0.145043	0.226759	2.32288e+06	3.10808e+06	up	no	4.21791e+06	2.93506e+06	2.67327e+06	1.19036e+06	3.37126e+06	1.49684e+06	2.216e+06	3.47291e+06	2.9072e+06	4.13819e+06	3.11388e+06
326	309	288	1	sp|P00918|CAH2_HUMAN	54.6	260	Carbonic anhydrase 2 OS=Homo sapiens OX=9606 GN=CA2 PE=1 SV=2		0.964	28	27	27.771	27	795121	1.25922e+07	1.06977e+07	1.89194e+06	1.60919e+06	218757	533561	283032	530581	279751	4.20216e+06	577179	2.10589e+06	767181	376626	1.49101e+06	1.20473e+06	-1.23558	-2.35475	0.115954	0.191976	3.23912e+06	1.37557e+06	down	no	740419	1.2048e+07	1.92193e+06	208398	534723	500219	284928	541883	2.02405e+06	349531	1.40569e+06
1327	1288	289	1	sp|P81605|DCD_HUMAN	43.6	110	Dermcidin OS=Homo sapiens OX=9606 GN=DCD PE=1 SV=2		1	17	17	17	17	4.53727e+06	1.74351e+06	1.95297e+06	2.4033e+06	1.96867e+06	2.57478e+06	1.19096e+06	1.45696e+06	2.26081e+06	847187	1.61078e+06	5.67226e+06	1.58734e+06	3.44911e+06	3.32201e+06	1.41209e+06	5.78563e+06	0.407562	1.32644	0.276524	0.369063	2.23214e+06	2.9608e+06	up	no	4.22512e+06	1.66816e+06	2.4414e+06	2.45286e+06	1.19355e+06	2.13144e+06	862864	5.32539e+06	1.52565e+06	3.08303e+06	1.33128e+06
1875	1829	290	1	sp|Q92820|GGH_HUMAN	36.5	318	Gamma-glutamyl hydrolase OS=Homo sapiens OX=9606 GN=GGH PE=1 SV=2		1	34	34	34	34	2.24425e+06	1.53718e+06	4.2182e+06	2.721e+06	2.08299e+06	2.39851e+06	2.28178e+06	1.54729e+06	2.17992e+06	3.75815e+06	2.77462e+06	3.0142e+06	2.77634e+06	3.70246e+06	2.80282e+06	2.73579e+06	3.03244e+06	0.383576	1.30457	0.0746856	0.139519	2.35679e+06	3.0746e+06	up	no	2.08985e+06	1.47075e+06	2.76414e+06	2.28493e+06	2.28675e+06	2.05518e+06	3.82769e+06	2.82988e+06	2.66844e+06	2.60119e+06	2.57924e+06
84	71	291	1	sp|A6NLU5|VTM2B_HUMAN	34.4	285	V-set and transmembrane domain-containing protein 2B OS=Homo sapiens OX=9606 GN=VSTM2B PE=1 SV=2		1	23	23	23	23	3.33549e+06	2.56797e+06	1.10728e+06	2.95116e+06	1.17919e+06	1.55422e+06	3.1475e+06	1.39081e+06	1.55409e+06	2.39211e+06	3.20613e+06	3.21774e+06	2.70173e+06	2.64464e+06	5.77796e+06	3.77072e+06	3.45443e+06	0.701908	1.62666	0.0124144	0.038232	2.08752e+06	3.39568e+06	up	med	3.10602e+06	2.45699e+06	2.99795e+06	1.48062e+06	3.15435e+06	1.46516e+06	2.43637e+06	3.02097e+06	2.59673e+06	5.3623e+06	3.55494e+06
2170	2122	292	1	sp|Q9P0K1|ADA22_HUMAN	40.6	906	Disintegrin and metalloproteinase domain-containing protein 22 OS=Homo sapiens OX=9606 GN=ADAM22 PE=1 SV=1		1	59	59	59	59	3.3978e+06	2.60442e+06	1.44469e+06	2.67092e+06	1.18521e+06	1.53784e+06	2.28895e+06	1.62857e+06	1.68683e+06	2.38403e+06	2.81099e+06	3.50444e+06	3.27704e+06	2.76461e+06	4.95067e+06	3.66873e+06	2.52694e+06	0.65893	1.57891	0.00716167	0.0262405	2.04947e+06	3.23593e+06	up	med	3.16404e+06	2.49187e+06	2.71326e+06	1.46502e+06	2.29393e+06	1.5903e+06	2.42814e+06	3.29013e+06	3.14969e+06	4.59452e+06	3.45879e+06
264	248	293	1	sp|O94919|ENDD1_HUMAN	42.2	500	Endonuclease domain-containing 1 protein OS=Homo sapiens OX=9606 GN=ENDOD1 PE=1 SV=2		1	73	73	73	73	3.63876e+06	2.35675e+06	2.7017e+06	2.76372e+06	1.24646e+06	3.40014e+06	2.7854e+06	1.22781e+06	1.81089e+06	2.40775e+06	2.45918e+06	3.26834e+06	2.79072e+06	2.17357e+06	3.31086e+06	3.09708e+06	4.08746e+06	0.27539	1.21032	0.268882	0.362084	2.43685e+06	2.94937e+06	up	no	3.38842e+06	2.2549e+06	2.80754e+06	3.23913e+06	2.79147e+06	1.70726e+06	2.45231e+06	3.06847e+06	2.68226e+06	3.07268e+06	2.91985e+06
1755	1709	294	1	sp|Q8IUX7|AEBP1_HUMAN	27.4	1158	Adipocyte enhancer-binding protein 1 OS=Homo sapiens OX=9606 GN=AEBP1 PE=1 SV=1		0.943	53	50	52.027	50	1.75861e+06	2.10444e+06	1.69051e+06	2.491e+06	1.29879e+06	2.6825e+06	2.86956e+06	1.90766e+06	2.79855e+06	4.05518e+06	2.25953e+06	2.84671e+06	4.31074e+06	2.40581e+06	3.07232e+06	3.45137e+06	3.39938e+06	0.566383	1.48081	0.00919506	0.031051	2.17796e+06	3.22513e+06	up	med	1.63762e+06	2.01349e+06	2.53049e+06	2.55547e+06	2.87581e+06	2.63841e+06	4.13023e+06	2.67263e+06	4.14322e+06	2.8513e+06	3.25387e+06
1042	1010	295	1	sp|P36980|FHR2_HUMAN	61.5	270	Complement factor H-related protein 2 OS=Homo sapiens OX=9606 GN=CFHR2 PE=1 SV=1		0.339	59	20	40.795	20	2.34243e+06	3.34505e+06	2.00434e+06	3.56384e+06	1.75972e+06	1.70009e+06	1.93071e+06	3.23346e+06	1.95391e+06	2.4026e+06	1.68405e+06	1.9412e+06	3.2016e+06	3.99209e+06	2.39279e+06	3.51031e+06	3.46434e+06	0.218997	1.16392	0.365975	0.458364	2.42595e+06	2.82362e+06	up	no	2.18128e+06	3.20049e+06	3.62035e+06	1.61958e+06	1.93492e+06	1.8421e+06	2.44706e+06	1.82249e+06	3.07718e+06	2.22065e+06	3.30944e+06
1855	1809	296	1	sp|Q8WZA1|PMGT1_HUMAN	40.6	660	Protein O-linked-mannose beta-1,2-N-acetylglucosaminyltransferase 1 OS=Homo sapiens OX=9606 GN=POMGNT1 PE=1 SV=2		1	41	41	41	41	2.60416e+06	3.20896e+06	1.55576e+06	2.5878e+06	2.8061e+06	2.63424e+06	2.49952e+06	2.61195e+06	2.63379e+06	1.55393e+06	2.8947e+06	3.14093e+06	3.18202e+06	1.92623e+06	3.5768e+06	2.96085e+06	2.08177e+06	0.0514139	1.03628	0.806853	0.849014	2.57136e+06	2.66465e+06	up	no	2.425e+06	3.07028e+06	2.62882e+06	2.5095e+06	2.50496e+06	2.48308e+06	1.58269e+06	2.94885e+06	3.05836e+06	3.31949e+06	2.79142e+06
355	338	297	1	sp|P01344|IGF2_HUMAN	49.4	180	Insulin-like growth factor 2 OS=Homo sapiens OX=9606 GN=IGF2 PE=1 SV=1		1	40	40	40	40	2.53939e+06	1.85699e+06	2.23526e+06	3.52508e+06	1.26185e+06	3.93509e+06	2.36393e+06	1.21208e+06	3.54779e+06	3.01726e+06	2.07161e+06	2.76854e+06	2.94571e+06	3.36969e+06	2.2853e+06	3.20368e+06	4.16872e+06	0.254256	1.19272	0.331762	0.425112	2.4975e+06	2.97881e+06	up	no	2.36469e+06	1.77674e+06	3.58097e+06	3.74875e+06	2.36908e+06	3.34477e+06	3.0731e+06	2.59924e+06	2.83123e+06	2.1209e+06	3.02035e+06
791	763	298	1	sp|P17677|NEUM_HUMAN	60.5	238	Neuromodulin OS=Homo sapiens OX=9606 GN=GAP43 PE=1 SV=1		1	27	27	27	27	3.76915e+06	2.15123e+06	4.47489e+06	2.11732e+06	1.2941e+06	2.15477e+06	3.40432e+06	1.54484e+06	3.75178e+06	1.90421e+06	2.83929e+06	2.37648e+06	2.1757e+06	1.61428e+06	3.05855e+06	2.70404e+06	2.15164e+06	-0.2198	-1.16457	0.408913	0.500035	2.74027e+06	2.35302e+06	down	no	3.50985e+06	2.05827e+06	2.15089e+06	2.05274e+06	3.41173e+06	3.53708e+06	1.93945e+06	2.23115e+06	2.09114e+06	2.83852e+06	2.5493e+06
1963	1917	299	1	sp|Q99715|COCA1_HUMAN	35.9	3063	Collagen alpha-1(XII) chain OS=Homo sapiens OX=9606 GN=COL12A1 PE=1 SV=2		0.992	119	118	118.605	118	2.36164e+06	1.75398e+06	2.36105e+06	2.19934e+06	1.5804e+06	2.75165e+06	2.62567e+06	1.10007e+06	2.25021e+06	3.37018e+06	2.33609e+06	3.01848e+06	3.66804e+06	3.03445e+06	2.68178e+06	3.16423e+06	4.39616e+06	0.605191	1.52118	0.00469565	0.0195158	2.10933e+06	3.20868e+06	up	med	2.19917e+06	1.67819e+06	2.23421e+06	2.62135e+06	2.63139e+06	2.12144e+06	3.43255e+06	2.8339e+06	3.52549e+06	2.48885e+06	2.98316e+06
554	532	300	1	sp|P07711|CATL1_HUMAN	65.8	333	Procathepsin L OS=Homo sapiens OX=9606 GN=CTSL PE=1 SV=2		0.897	58	52	57.778	52	1.58095e+06	2.41502e+06	2.27706e+06	2.07133e+06	1.42635e+06	2.37456e+06	2.11598e+06	2.32526e+06	2.84599e+06	3.11412e+06	2.00217e+06	3.43015e+06	3.14111e+06	3.27364e+06	3.1226e+06	3.00275e+06	3.18194e+06	0.490538	1.40497	0.0104372	0.033856	2.15917e+06	3.03356e+06	up	med	1.47218e+06	2.31065e+06	2.10417e+06	2.26211e+06	2.12058e+06	2.68314e+06	3.17174e+06	3.22039e+06	3.01904e+06	2.89796e+06	2.83092e+06
600	578	301	1	sp|P09327|VILI_HUMAN	1.1	827	Villin-1 OS=Homo sapiens OX=9606 GN=VIL1 PE=1 SV=4		0	8	0	0	8	2.68857e+06	2.47671e+06	1.1791e+06	2.5991e+06	2.19066e+06	5.56227e+06	1.87802e+06	2.52428e+06	5.53474e+06	2.77873e+06	1.34183e+06	2.43204e+06	2.57031e+06	1.9735e+06	2.49525e+06	2.25002e+06	2.20274e+06	-0.391762	-1.31199	0.178785	0.266714	2.95927e+06	2.25555e+06	down	no	2.50361e+06	2.36968e+06	2.64031e+06	5.29888e+06	1.8821e+06	5.21802e+06	2.83015e+06	2.28332e+06	2.47042e+06	2.31574e+06	2.12126e+06
649	622	302	1	sp|P10721|KIT_HUMAN	19.8	976	Mast/stem cell growth factor receptor Kit OS=Homo sapiens OX=9606 GN=KIT PE=1 SV=1		1	38	38	38	38	3.64035e+06	1.88878e+06	2.25492e+06	2.65129e+06	1.37018e+06	1.88029e+06	2.03825e+06	1.51852e+06	1.70521e+06	2.81191e+06	3.02186e+06	2.89909e+06	3.0276e+06	2.3977e+06	2.99381e+06	4.38401e+06	2.62297e+06	0.520453	1.43441	0.018391	0.050523	2.10531e+06	3.01987e+06	up	low	3.3899e+06	1.80716e+06	2.69333e+06	1.79125e+06	2.04269e+06	1.60763e+06	2.86395e+06	2.7218e+06	2.90994e+06	2.77843e+06	4.13314e+06
1687	1642	303	1	sp|Q6ZMI3|GLDN_HUMAN	28.5	551	Gliomedin OS=Homo sapiens OX=9606 GN=GLDN PE=1 SV=1		1	29	29	29	29	2.10765e+06	1.77438e+06	3.97892e+06	2.29545e+06	1.38143e+06	2.20284e+06	1.94138e+06	1.53192e+06	2.34898e+06	2.62425e+06	1.33189e+06	4.26957e+06	2.8989e+06	3.62079e+06	2.29309e+06	1.87897e+06	4.81889e+06	0.448897	1.365	0.104315	0.178268	2.17366e+06	2.96704e+06	up	no	1.96265e+06	1.6977e+06	2.33184e+06	2.09853e+06	1.94561e+06	2.21457e+06	2.67281e+06	4.00848e+06	2.78624e+06	2.12812e+06	1.77145e+06
972	941	304	1	sp|P30101|PDIA3_HUMAN	45	505	Protein disulfide-isomerase A3 OS=Homo sapiens OX=9606 GN=PDIA3 PE=1 SV=4		1	40	40	40	40	1.81082e+06	1.82279e+06	2.75543e+06	2.09097e+06	8.97103e+06	2.26551e+06	2.09449e+06	3.73395e+06	1.81257e+06	1.98382e+06	1.62991e+06	2.17299e+06	2.03544e+06	1.83585e+06	2.01181e+06	1.89146e+06	2.12137e+06	-0.632844	-1.55062	0.0461286	0.0990727	3.03973e+06	1.96033e+06	down	low	1.68624e+06	1.74401e+06	2.12412e+06	2.15823e+06	2.09905e+06	1.70885e+06	2.02053e+06	2.0401e+06	1.95634e+06	1.86708e+06	1.78323e+06
726	698	305	1	sp|P14314|GLU2B_HUMAN	59.7	528	Glucosidase 2 subunit beta OS=Homo sapiens OX=9606 GN=PRKCSH PE=1 SV=2		1	61	61	61	61	2.86889e+06	2.19544e+06	1.73703e+06	2.40554e+06	3.00482e+06	2.28641e+06	2.4841e+06	2.61693e+06	1.91286e+06	2.35615e+06	2.416e+06	3.03562e+06	2.75524e+06	2.33918e+06	3.10558e+06	2.71644e+06	2.4817e+06	0.149249	1.10899	0.399545	0.492145	2.39022e+06	2.65074e+06	up	no	2.67152e+06	2.10056e+06	2.44368e+06	2.17814e+06	2.48951e+06	1.8034e+06	2.39975e+06	2.84999e+06	2.64816e+06	2.88217e+06	2.56099e+06
508	488	306	1	sp|P05937|CALB1_HUMAN	66.7	261	Calbindin OS=Homo sapiens OX=9606 GN=CALB1 PE=1 SV=2		0.92	50	46	49.172	46	2.14582e+06	1.15767e+06	1.3116e+07	1.70289e+06	1.59169e+06	4.22845e+06	1.62411e+06	1.08248e+06	2.49173e+06	839432	1.66456e+06	1.46644e+06	1.5257e+06	1.27166e+06	1.34202e+06	1.46892e+06	983848	-1.29416	-2.45233	0.00452265	0.0190177	3.23787e+06	1.32032e+06	down	med	1.99819e+06	1.10764e+06	1.72989e+06	4.02822e+06	1.62765e+06	2.34914e+06	854966	1.37676e+06	1.46641e+06	1.24547e+06	1.38486e+06
1382	1343	307	1	sp|Q06033|ITIH3_HUMAN	41.9	890	Inter-alpha-trypsin inhibitor heavy chain H3 OS=Homo sapiens OX=9606 GN=ITIH3 PE=1 SV=2		1	60	60	60	60	2.3667e+06	3.64198e+06	1.26435e+06	4.71731e+06	5.93349e+06	3.583e+06	2.80995e+06	3.42941e+06	1.38685e+06	2.55551e+06	1.56599e+06	1.28094e+06	1.12102e+06	1.93032e+06	1.78199e+06	1.75962e+06	1.38202e+06	-0.952932	-1.9358	0.00156189	0.00903463	3.237e+06	1.67218e+06	down	high	2.20388e+06	3.48459e+06	4.7921e+06	3.41333e+06	2.81607e+06	1.30749e+06	2.6028e+06	1.20261e+06	1.07746e+06	1.65379e+06	1.65893e+06
2092	2045	308	1	sp|Q9HCB6|SPON1_HUMAN	46.6	807	Spondin-1 OS=Homo sapiens OX=9606 GN=SPON1 PE=1 SV=2		1	57	57	57	57	2.84684e+06	2.18866e+06	2.53425e+06	2.20023e+06	1.36701e+06	2.0315e+06	2.54744e+06	1.2994e+06	2.15434e+06	2.56841e+06	2.37054e+06	3.04791e+06	2.88806e+06	2.23762e+06	3.15943e+06	3.42544e+06	2.70046e+06	0.394461	1.31445	0.0510225	0.105955	2.12996e+06	2.79973e+06	up	no	2.65099e+06	2.09408e+06	2.23511e+06	1.9353e+06	2.55298e+06	2.03106e+06	2.61593e+06	2.86153e+06	2.77582e+06	2.93214e+06	3.22942e+06
1871	1825	309	1	sp|Q92765|SFRP3_HUMAN	41.5	325	Secreted frizzled-related protein 3 OS=Homo sapiens OX=9606 GN=FRZB PE=1 SV=2		1	35	35	35	35	1.93265e+06	2.57995e+06	1.89865e+06	2.45468e+06	1.14057e+06	2.07038e+06	2.42325e+06	1.50175e+06	2.83204e+06	3.9129e+06	2.17943e+06	2.9686e+06	3.85354e+06	1.78463e+06	2.61014e+06	3.9248e+06	933292	0.405026	1.32411	0.146868	0.229285	2.09266e+06	2.77092e+06	up	no	1.79969e+06	2.46846e+06	2.4936e+06	1.97234e+06	2.42853e+06	2.66998e+06	3.98531e+06	2.78707e+06	3.70378e+06	2.42237e+06	3.70021e+06
544	523	310	1	sp|P07360|CO8G_HUMAN	74.3	202	Complement component C8 gamma chain OS=Homo sapiens OX=9606 GN=C8G PE=1 SV=3		1	30	30	30	30	2.30653e+06	2.82398e+06	838214	4.34838e+06	5.0356e+06	3.43208e+06	3.36868e+06	2.05289e+06	2.9987e+06	4.39213e+06	1.63065e+06	1.16834e+06	1.58833e+06	1.71058e+06	1.16355e+06	1.09384e+06	2.37215e+06	-0.677532	-1.5994	0.0502007	0.104843	3.02278e+06	1.88995e+06	down	no	2.14784e+06	2.70194e+06	4.41732e+06	3.26956e+06	3.37601e+06	2.8271e+06	4.47341e+06	1.09689e+06	1.5266e+06	1.07985e+06	1.03125e+06
1045	1013	311	1	sp|P37837|TALDO_HUMAN	36.5	337	Transaldolase OS=Homo sapiens OX=9606 GN=TALDO1 PE=1 SV=2		1	25	25	25	25	1.86967e+06	2.17946e+06	3.48091e+06	1.43516e+06	1.32689e+07	1.81392e+06	1.79397e+06	2.79561e+06	1.96742e+06	1.28539e+06	1.53716e+06	1.56927e+06	1.14219e+06	1.59562e+06	1.29576e+06	1.32413e+06	1.48637e+06	-1.27573	-2.42121	0.00176398	0.00980236	3.40056e+06	1.40449e+06	down	high	1.74104e+06	2.08528e+06	1.45792e+06	1.72802e+06	1.79788e+06	1.85484e+06	1.30918e+06	1.47331e+06	1.0978e+06	1.20254e+06	1.24836e+06
1351	1312	312	1	sp|Q01518|CAP1_HUMAN	50.7	475	Adenylyl cyclase-associated protein 1 OS=Homo sapiens OX=9606 GN=CAP1 PE=1 SV=5		0.982	56	55	55.982	55	513130	955687	2.22446e+06	531686	3.15289e+07	748976	1.53518e+06	2.34286e+06	767219	477070	554422	458701	478409	655956	375659	418852	368565	-3.27153	-9.65672	4.2939e-05	0.00144243	4.57201e+06	473454	down	high	477828	914386	540115	713510	1.53852e+06	723315	485898	430650	459816	348634	394884
2048	2002	313	1	sp|Q9H1U4|MEGF9_HUMAN	16.8	602	Multiple epidermal growth factor-like domains protein 9 OS=Homo sapiens OX=9606 GN=MEGF9 PE=1 SV=3		1	20	20	20	20	3.8006e+06	2.07835e+06	1.89715e+06	3.2322e+06	1.27357e+06	2.1049e+06	2.58371e+06	1.68526e+06	1.79467e+06	2.21711e+06	2.20148e+06	3.19688e+06	2.4061e+06	2.27838e+06	2.58903e+06	2.74935e+06	2.88293e+06	0.174916	1.1289	0.437294	0.527396	2.27227e+06	2.56516e+06	up	no	3.53913e+06	1.98853e+06	3.28344e+06	2.00522e+06	2.58933e+06	1.69198e+06	2.25813e+06	3.00139e+06	2.31259e+06	2.40277e+06	2.59202e+06
933	902	314	1	sp|P27169|PON1_HUMAN	63.4	355	Serum paraoxonase/arylesterase 1 OS=Homo sapiens OX=9606 GN=PON1 PE=1 SV=3		1	66	66	66	66	1.53063e+06	4.09603e+06	663948	5.30532e+06	1.29968e+06	3.96483e+06	1.60705e+06	3.14407e+06	4.55101e+06	3.61587e+06	1.97544e+06	1.40183e+06	1.70779e+06	1.36405e+06	1.99529e+06	973120	1.63281e+06	-0.665084	-1.58566	0.0822232	0.149034	2.90695e+06	1.83328e+06	down	no	1.42533e+06	3.91902e+06	5.38943e+06	3.77708e+06	1.61055e+06	4.29059e+06	3.68279e+06	1.3161e+06	1.64142e+06	1.85175e+06	917434
806	778	315	1	sp|P18669|PGAM1_HUMAN	68.9	254	Phosphoglycerate mutase 1 OS=Homo sapiens OX=9606 GN=PGAM1 PE=1 SV=2		1	38	38	38	38	1.50598e+06	1.82307e+06	3.33587e+06	1.373e+06	9.51776e+06	2.95466e+06	1.49694e+06	6.87868e+06	3.74609e+06	1.16401e+06	908254	967031	920791	897075	821574	931355	741204	-1.98029	-3.94574	3.0455e-07	0.000188113	3.62578e+06	918911	down	high	1.40237e+06	1.74428e+06	1.39477e+06	2.81474e+06	1.5002e+06	3.53173e+06	1.18555e+06	907895	885006	762470	878059
185	171	316	1	sp|O60279|SUSD5_HUMAN	27.7	629	Sushi domain-containing protein 5 OS=Homo sapiens OX=9606 GN=SUSD5 PE=1 SV=3		1	48	48	48	48	3.24439e+06	2.46021e+06	1.49773e+06	2.54375e+06	909666	2.32128e+06	2.67359e+06	1.43803e+06	1.59836e+06	2.33708e+06	2.18022e+06	3.15424e+06	2.34279e+06	2.47405e+06	2.67376e+06	2.86994e+06	3.3123e+06	0.361745	1.28498	0.136145	0.216236	2.07633e+06	2.66805e+06	up	no	3.02118e+06	2.35389e+06	2.58408e+06	2.21136e+06	2.67941e+06	1.50689e+06	2.38033e+06	2.96135e+06	2.25174e+06	2.48141e+06	2.70571e+06
102	88	317	1	sp|O00451|GFRA2_HUMAN	51.1	464	GDNF family receptor alpha-2 OS=Homo sapiens OX=9606 GN=GFRA2 PE=1 SV=2		1	56	56	56	56	3.65523e+06	2.85231e+06	1.38387e+06	2.48763e+06	1.20617e+06	1.06665e+06	3.08734e+06	1.66014e+06	1.6015e+06	2.03956e+06	2.68911e+06	3.14703e+06	2.71432e+06	1.70687e+06	3.6385e+06	2.63631e+06	2.12058e+06	0.292956	1.22515	0.285857	0.377968	2.1112e+06	2.58654e+06	up	no	3.40376e+06	2.72905e+06	2.52707e+06	1.01615e+06	3.09406e+06	1.50985e+06	2.07731e+06	2.95459e+06	2.60883e+06	3.37675e+06	2.48545e+06
1496	1457	318	1	sp|Q14520|HABP2_HUMAN	39.8	560	Hyaluronan-binding protein 2 OS=Homo sapiens OX=9606 GN=HABP2 PE=1 SV=1		1	54	54	54	54	903439	3.32391e+06	400156	3.52073e+06	3.76912e+06	4.70428e+06	2.02549e+06	3.69285e+06	3.41372e+06	2.7815e+06	2.1456e+06	1.48893e+06	2.38789e+06	1.18559e+06	1.81181e+06	1.45668e+06	1.39787e+06	-0.643375	-1.56198	0.0890165	0.157317	2.86152e+06	1.83198e+06	down	no	841285	3.18026e+06	3.57656e+06	4.48152e+06	2.0299e+06	3.21837e+06	2.83298e+06	1.39788e+06	2.29509e+06	1.68147e+06	1.37332e+06
1071	1039	319	1	sp|P42658|DPP6_HUMAN	37	865	A-type potassium channel modulatory protein DPP6 OS=Homo sapiens OX=9606 GN=DPP6 PE=1 SV=2		0.967	61	59	60.662	59	3.17742e+06	2.5385e+06	1.89393e+06	2.34041e+06	1.21507e+06	1.22817e+06	2.66882e+06	1.56499e+06	1.80957e+06	2.0146e+06	2.46158e+06	2.73869e+06	2.9894e+06	1.89028e+06	4.21336e+06	3.39349e+06	1.86646e+06	0.396212	1.31605	0.11576	0.191913	2.04854e+06	2.69598e+06	up	no	2.95882e+06	2.4288e+06	2.37751e+06	1.17001e+06	2.67463e+06	1.70602e+06	2.05188e+06	2.57122e+06	2.87322e+06	3.91025e+06	3.1993e+06
2196	2148	320	1	sp|Q9UGM5|FETUB_HUMAN	57.9	382	Fetuin-B OS=Homo sapiens OX=9606 GN=FETUB PE=1 SV=2		1	56	56	56	56	1.70454e+06	1.50432e+06	610601	5.06227e+06	2.77799e+06	3.74314e+06	2.31969e+06	3.17099e+06	1.96259e+06	3.62775e+06	2.0302e+06	2.64877e+06	3.08804e+06	992397	1.47555e+06	1.3068e+06	2.02841e+06	-0.240421	-1.18134	0.504957	0.588001	2.53957e+06	2.14974e+06	down	no	1.58727e+06	1.43931e+06	5.14253e+06	3.56589e+06	2.32474e+06	1.85028e+06	3.69489e+06	2.48679e+06	2.96803e+06	1.3694e+06	1.23202e+06
1322	1283	321	1	sp|P80188|NGAL_HUMAN	55.1	198	Neutrophil gelatinase-associated lipocalin OS=Homo sapiens OX=9606 GN=LCN2 PE=1 SV=2		1	39	39	39	39	641395	720854	1.69697e+06	646463	2.75616e+07	1.06504e+06	1.27903e+06	2.90109e+06	1.94599e+06	683097	499693	448286	414507	819021	649417	360947	611908	-2.92959	-7.61894	6.48512e-05	0.0014828	4.27316e+06	560860	down	high	597269	689702	656713	1.0146e+06	1.28181e+06	1.83463e+06	695737	420873	398398	602698	340292
441	424	322	1	sp|P04040|CATA_HUMAN	62.4	527	Catalase OS=Homo sapiens OX=9606 GN=CAT PE=1 SV=3		1	61	61	61	61	627679	8.79586e+06	3.56448e+06	1.36433e+06	1.21254e+07	626447	772397	643506	900656	384383	3.50074e+06	487551	1.34289e+06	841295	436743	966690	900122	-1.56146	-2.95152	0.0215409	0.0571409	3.26897e+06	1.10755e+06	down	low	584497	8.41574e+06	1.38596e+06	596783	774079	849117	391496	457737	1.29071e+06	405324	911372
783	755	323	1	sp|P16949|STMN1_HUMAN	40.3	149	Stathmin OS=Homo sapiens OX=9606 GN=STMN1 PE=1 SV=3		1	11	11	11	11	2.19971e+06	2.04526e+06	4.04018e+06	1.63754e+06	5.97067e+06	1.81597e+06	2.28558e+06	3.21879e+06	3.13839e+06	1.42676e+06	1.76778e+06	1.84545e+06	1.60512e+06	1.36408e+06	1.45137e+06	1.75205e+06	940910	-0.946617	-1.92735	0.000484906	0.0043267	2.92801e+06	1.51919e+06	down	high	2.04838e+06	1.95687e+06	1.6635e+06	1.72998e+06	2.29055e+06	2.9588e+06	1.45317e+06	1.7326e+06	1.54274e+06	1.34696e+06	1.65179e+06
2182	2134	324	1	sp|Q9UBR2|CATZ_HUMAN	59.4	303	Cathepsin Z OS=Homo sapiens OX=9606 GN=CTSZ PE=1 SV=1		1	35	35	35	35	2.05574e+06	1.77032e+06	2.60775e+06	2.40368e+06	2.5431e+06	2.09892e+06	2.19766e+06	1.54705e+06	3.0425e+06	2.01739e+06	1.71838e+06	2.55188e+06	2.24608e+06	3.27697e+06	2.18392e+06	2.95205e+06	3.11812e+06	0.155478	1.11379	0.441436	0.530351	2.25186e+06	2.5081e+06	up	no	1.91431e+06	1.69382e+06	2.44179e+06	1.99953e+06	2.20245e+06	2.8684e+06	2.05473e+06	2.39583e+06	2.15879e+06	2.02681e+06	2.78312e+06
978	947	325	1	sp|P30740|ILEU_HUMAN	66.2	379	Leukocyte elastase inhibitor OS=Homo sapiens OX=9606 GN=SERPINB1 PE=1 SV=1		0.982	57	56	56.767	56	905465	995160	1.07938e+06	848022	2.57289e+07	1.30678e+06	1.6539e+06	2.15446e+06	1.37556e+06	890496	872625	790686	823131	831489	783690	746842	1.02103e+06	-2.24489	-4.74	0.000833913	0.00598183	4.00529e+06	844998	down	high	843172	952153	861467	1.2449e+06	1.6575e+06	1.29685e+06	906975	742334	791142	727311	704105
278	262	326	1	sp|O95428|PPN_HUMAN	37.8	1278	Papilin OS=Homo sapiens OX=9606 GN=PAPLN PE=1 SV=4		1	57	57	57	57	1.11167e+06	2.02736e+06	1.17026e+06	2.56906e+06	1.63271e+06	3.91596e+06	2.35545e+06	1.73964e+06	4.24057e+06	2.63951e+06	1.90754e+06	2.13443e+06	2.42463e+06	3.10488e+06	2.15699e+06	2.89301e+06	2.73639e+06	0.115744	1.08353	0.671934	0.735976	2.30696e+06	2.49967e+06	up	no	1.03519e+06	1.93975e+06	2.60979e+06	3.73052e+06	2.36058e+06	3.9979e+06	2.68835e+06	2.00391e+06	2.3304e+06	2.00181e+06	2.72746e+06
382	365	327	1	sp|P01871|IGHM_HUMAN	43.5	474	Immunoglobulin heavy constant mu OS=Homo sapiens OX=9606 GN=IGHM PE=1 SV=5	yes	1	44	44	44	44	544935	964245	715866	965229	1.15917e+07	6.76794e+06	907896	3.68735e+06	854690	825902	949857	719554	577101	1.0305e+06	607280	493119	938929	-1.96619	-3.90734	0.000816039	0.00589212	2.99998e+06	767780	down	high	507445	922575	980532	6.44745e+06	909873	805781	841186	675552	554673	563593	464900
1922	1876	328	1	sp|Q96IY4|CBPB2_HUMAN	41.8	423	Carboxypeptidase B2 OS=Homo sapiens OX=9606 GN=CPB2 PE=1 SV=2		1	46	46	46	46	2.36616e+06	2.4603e+06	853338	4.70243e+06	1.63991e+06	3.56538e+06	2.20336e+06	3.9082e+06	1.28507e+06	3.63578e+06	1.73906e+06	1.69421e+06	1.49567e+06	1.779e+06	1.82298e+06	1.48589e+06	1.43318e+06	-0.437526	-1.35428	0.174101	0.261748	2.55379e+06	1.88572e+06	down	no	2.20337e+06	2.35398e+06	4.77698e+06	3.39655e+06	2.20816e+06	1.21154e+06	3.70306e+06	1.59061e+06	1.43754e+06	1.69184e+06	1.40086e+06
598	576	329	1	sp|P09211|GSTP1_HUMAN	64.3	210	Glutathione S-transferase P OS=Homo sapiens OX=9606 GN=GSTP1 PE=1 SV=2		1	46	46	46	46	1.46162e+06	985897	2.10383e+06	1.61125e+06	9.23992e+06	1.87272e+06	1.61471e+06	7.5479e+06	2.35324e+06	1.60118e+06	1.27628e+06	1.2585e+06	1.18578e+06	984096	775220	1.0382e+06	832074	-1.51552	-2.85903	0.00041809	0.00388233	3.19901e+06	1.11892e+06	down	high	1.36107e+06	943291	1.63679e+06	1.78404e+06	1.61823e+06	2.21858e+06	1.63081e+06	1.18154e+06	1.1397e+06	719451	978787
1078	1046	330	1	sp|P43146|DCC_HUMAN	34.6	1447	Netrin receptor DCC OS=Homo sapiens OX=9606 GN=DCC PE=1 SV=2		1	72	72	72	72	3.06477e+06	2.15367e+06	1.16347e+06	2.05334e+06	1.18573e+06	1.21079e+06	2.49788e+06	1.55682e+06	1.33526e+06	2.44182e+06	2.38925e+06	3.18252e+06	2.96617e+06	1.99274e+06	3.94419e+06	2.50115e+06	2.60142e+06	0.610763	1.52707	0.0125421	0.0385033	1.80241e+06	2.75241e+06	up	med	2.85392e+06	2.06059e+06	2.08589e+06	1.15345e+06	2.50332e+06	1.25885e+06	2.48701e+06	2.9879e+06	2.8509e+06	3.66044e+06	2.35802e+06
410	393	331	1	sp|P02745|C1QA_HUMAN	39.6	245	Complement C1q subcomponent subunit A OS=Homo sapiens OX=9606 GN=C1QA PE=1 SV=2		1	70	70	70	70	886152	1.66243e+06	2.3571e+06	2.01462e+06	3.7948e+06	4.49175e+06	1.29622e+06	6.67355e+06	1.98148e+06	1.63486e+06	1.43326e+06	1.36541e+06	1.59815e+06	1.41195e+06	1.52355e+06	1.62917e+06	1.49273e+06	-0.887394	-1.84983	0.0085749	0.0296875	2.79534e+06	1.51113e+06	down	med	825188	1.59059e+06	2.04656e+06	4.27905e+06	1.29904e+06	1.8681e+06	1.66511e+06	1.28191e+06	1.53605e+06	1.41395e+06	1.53594e+06
492	472	332	1	sp|P05160|F13B_HUMAN	59.2	661	Coagulation factor XIII B chain OS=Homo sapiens OX=9606 GN=F13B PE=1 SV=3		1	87	87	87	87	1.65663e+06	3.78395e+06	941966	3.78953e+06	3.09184e+06	2.53904e+06	2.45217e+06	1.50921e+06	1.61913e+06	3.0519e+06	1.82396e+06	1.37654e+06	2.23987e+06	1.65899e+06	2.06638e+06	2.49438e+06	2.48199e+06	-0.144663	-1.10547	0.60991	0.67957	2.37594e+06	2.14925e+06	down	no	1.54266e+06	3.62042e+06	3.84961e+06	2.41881e+06	2.45751e+06	1.52648e+06	3.10838e+06	1.29237e+06	2.15283e+06	1.91773e+06	2.35164e+06
2267	2219	333	1	sp|Q9UQ52|CNTN6_HUMAN	49.2	1028	Contactin-6 OS=Homo sapiens OX=9606 GN=CNTN6 PE=1 SV=1		0.962	78	75	76.705	75	2.83806e+06	2.02501e+06	1.25973e+06	2.42513e+06	1.14022e+06	1.65724e+06	2.40403e+06	1.5278e+06	1.49431e+06	2.29189e+06	2.6954e+06	2.71786e+06	2.98873e+06	2.29316e+06	3.09932e+06	3.16871e+06	2.19427e+06	0.524844	1.43878	0.0163548	0.046321	1.8635e+06	2.68117e+06	up	med	2.64281e+06	1.9375e+06	2.46358e+06	1.57877e+06	2.40926e+06	1.4088e+06	2.3343e+06	2.55166e+06	2.87258e+06	2.87636e+06	2.98738e+06
398	381	334	1	sp|P02647|APOA1_HUMAN	42.7	267	Apolipoprotein A-I OS=Homo sapiens OX=9606 GN=APOA1 PE=1 SV=1	yes	1	23	23	23	23	1.08496e+06	548069	701178	777660	2.49653e+06	734882	622613	493967	862283	784563	1.22059e+06	982334	510498	1.6217e+06	558008	295456	496107	-0.193428	-1.14348	0.608816	0.678721	924683	808658	down	no	1.01031e+06	524384	789990	700082	623969	812940	799082	922262	490659	517865	278549
243	228	335	1	sp|O75711|SCRG1_HUMAN	65.3	98	Scrapie-responsive protein 1 OS=Homo sapiens OX=9606 GN=SCRG1 PE=1 SV=1		1	47	47	47	47	2.92225e+06	2.03558e+06	1.39413e+06	1.15915e+06	793855	2.09833e+06	2.25503e+06	1.19507e+06	2.08506e+06	2.44464e+06	2.28273e+06	2.68067e+06	3.29495e+06	1.8373e+06	2.60051e+06	3.72392e+06	3.10517e+06	0.63294	1.55072	0.0140781	0.0419856	1.77094e+06	2.74623e+06	up	med	2.72121e+06	1.94761e+06	1.17753e+06	1.99897e+06	2.25994e+06	1.96574e+06	2.48988e+06	2.51674e+06	3.1669e+06	2.41343e+06	3.51083e+06
2347	2298	336	1	sp|P26927|HGFL_HUMAN_family	48.7	711	Hepatocyte growth factor-like protein OS=Homo sapiens OX=9606 GN=MST1 PE=1 SV=2		1	50	50	50	52	2.66271e+06	2.77236e+06	907272	2.00109e+06	2.61541e+06	2.4753e+06	3.46515e+06	2.29206e+06	2.44487e+06	2.71697e+06	1.98654e+06	1.6352e+06	1.41728e+06	2.54101e+06	1.04842e+06	1.45519e+06	2.85005e+06	-0.297299	-1.22884	0.268615	0.361945	2.40402e+06	1.95633e+06	down	no	2.47953e+06	2.65255e+06	2.03281e+06	2.35808e+06	3.4727e+06	2.30496e+06	2.76725e+06	1.53521e+06	1.3622e+06	973001	1.37192e+06
1888	1842	337	1	sp|Q92932|PTPR2_HUMAN	28.5	1015	Receptor-type tyrosine-protein phosphatase N2 OS=Homo sapiens OX=9606 GN=PTPRN2 PE=1 SV=2		1	66	66	66	66	2.99724e+06	2.34475e+06	1.27952e+06	2.12744e+06	1.03675e+06	1.33402e+06	2.34135e+06	1.13561e+06	1.4218e+06	1.79799e+06	2.81065e+06	2.75815e+06	2.44191e+06	1.69211e+06	3.34281e+06	2.59191e+06	2.37981e+06	0.476807	1.39166	0.0582406	0.117299	1.77983e+06	2.47692e+06	up	no	2.79104e+06	2.24342e+06	2.16117e+06	1.27085e+06	2.34644e+06	1.34044e+06	1.83126e+06	2.58949e+06	2.34701e+06	3.10233e+06	2.44359e+06
125	111	338	1	sp|O14786|NRP1_HUMAN	37.4	923	Neuropilin-1 OS=Homo sapiens OX=9606 GN=NRP1 PE=1 SV=3		1	61	61	61	61	2.33592e+06	2.07711e+06	1.8655e+06	2.19908e+06	2.12012e+06	1.85955e+06	2.17377e+06	1.39115e+06	2.4494e+06	2.49335e+06	1.96401e+06	2.51645e+06	2.27598e+06	1.81151e+06	2.53588e+06	2.39319e+06	3.0064e+06	0.210369	1.15698	0.245348	0.339131	2.0524e+06	2.3746e+06	up	no	2.17522e+06	1.98735e+06	2.23394e+06	1.7715e+06	2.1785e+06	2.30924e+06	2.53949e+06	2.36257e+06	2.18753e+06	2.35344e+06	2.25624e+06
1618	1573	339	1	sp|Q5FWE3|PRRT3_HUMAN	12.3	981	Proline-rich transmembrane protein 3 OS=Homo sapiens OX=9606 GN=PRRT3 PE=1 SV=3		1	26	26	26	26	3.86131e+06	1.98132e+06	1.08867e+06	2.00319e+06	723340	1.40825e+06	2.84699e+06	1.27873e+06	1.28019e+06	1.84288e+06	2.73262e+06	2.60575e+06	2.37835e+06	1.83706e+06	3.26849e+06	3.15247e+06	2.24109e+06	0.454138	1.36996	0.125464	0.202496	1.83022e+06	2.50734e+06	up	no	3.59566e+06	1.89569e+06	2.03495e+06	1.34157e+06	2.85319e+06	1.20694e+06	1.87698e+06	2.4464e+06	2.28592e+06	3.03335e+06	2.97207e+06
1927	1881	340	1	sp|Q96KG7|MEG10_HUMAN	28	1140	Multiple epidermal growth factor-like domains protein 10 OS=Homo sapiens OX=9606 GN=MEGF10 PE=1 SV=1		1	47	47	47	47	2.18067e+06	2.04063e+06	1.87922e+06	1.70597e+06	916757	1.69991e+06	2.11884e+06	1.35769e+06	1.85136e+06	2.38777e+06	2.14014e+06	3.41757e+06	2.48986e+06	2.25503e+06	2.67242e+06	2.76919e+06	2.14332e+06	0.534201	1.44814	0.0086944	0.029968	1.75012e+06	2.53441e+06	up	med	2.03065e+06	1.95244e+06	1.73301e+06	1.61942e+06	2.12345e+06	1.74542e+06	2.43196e+06	3.20858e+06	2.3931e+06	2.48017e+06	2.61072e+06
2126	2078	341	1	sp|Q9NRN5|OLFL3_HUMAN	43.3	406	Olfactomedin-like protein 3 OS=Homo sapiens OX=9606 GN=OLFML3 PE=1 SV=1		1	42	42	42	42	1.39279e+06	1.75244e+06	1.61701e+06	2.03494e+06	1.01676e+06	2.72008e+06	2.24606e+06	2.01124e+06	2.58391e+06	2.51802e+06	1.80283e+06	2.51073e+06	2.94496e+06	1.81436e+06	2.51768e+06	2.62143e+06	2.45583e+06	0.312935	1.24223	0.150503	0.234149	1.93058e+06	2.39823e+06	up	no	1.29697e+06	1.67671e+06	2.06721e+06	2.59127e+06	2.25095e+06	2.43605e+06	2.56462e+06	2.3572e+06	2.83051e+06	2.33656e+06	2.47142e+06
891	862	342	1	sp|P23470|PTPRG_HUMAN	9.8	1445	Receptor-type tyrosine-protein phosphatase gamma OS=Homo sapiens OX=9606 GN=PTPRG PE=1 SV=4		1	30	30	30	30	2.82229e+06	1.93177e+06	1.34425e+06	2.11724e+06	1.0605e+06	1.42045e+06	2.03005e+06	1.37505e+06	1.41016e+06	1.99517e+06	2.17476e+06	3.01293e+06	2.63125e+06	2.02024e+06	3.6139e+06	2.61106e+06	2.40635e+06	0.569768	1.48429	0.0116222	0.0366153	1.72353e+06	2.55821e+06	up	med	2.62812e+06	1.84829e+06	2.15081e+06	1.35318e+06	2.03446e+06	1.32946e+06	2.03209e+06	2.82869e+06	2.52899e+06	3.35392e+06	2.46165e+06
1623	1578	343	1	sp|Q5KU26|COL12_HUMAN	11.9	742	Collectin-12 OS=Homo sapiens OX=9606 GN=COLEC12 PE=1 SV=3		1	22	22	22	22	2.1424e+06	1.69993e+06	2.34681e+06	2.28001e+06	1.04967e+06	1.75518e+06	2.13501e+06	881854	1.84349e+06	2.18381e+06	1.9869e+06	2.71278e+06	2.40026e+06	2.48775e+06	2.55294e+06	3.41071e+06	2.1133e+06	0.468815	1.38397	0.0382433	0.0871693	1.79271e+06	2.48106e+06	up	low	1.99501e+06	1.62646e+06	2.31616e+06	1.67206e+06	2.13966e+06	1.738e+06	2.22422e+06	2.54689e+06	2.30698e+06	2.36928e+06	3.21553e+06
1979	1933	344	1	sp|Q9BQ16|TICN3_HUMAN	56.4	436	Testican-3 OS=Homo sapiens OX=9606 GN=SPOCK3 PE=1 SV=2		0.942	52	49	50.256	49	2.14212e+06	1.56752e+06	1.19237e+06	1.65832e+06	693817	2.10247e+06	2.12503e+06	970068	1.79248e+06	2.52381e+06	2.06105e+06	3.21521e+06	2.77066e+06	2.62214e+06	2.15077e+06	3.00927e+06	2.92857e+06	0.749148	1.6808	0.0017415	0.00970199	1.58269e+06	2.66018e+06	up	high	1.99475e+06	1.49978e+06	1.68461e+06	2.00291e+06	2.12966e+06	1.68991e+06	2.57052e+06	3.01859e+06	2.66298e+06	1.99604e+06	2.83706e+06
961	930	345	1	sp|P29508|SPB3_HUMAN	54.1	390	Serpin B3 OS=Homo sapiens OX=9606 GN=SERPINB3 PE=1 SV=2		0.452	62	28	54.444	26	2.88924e+06	131647	1.52772e+07	232779	1.28526e+06	225108	145054	827603	313695	164611	3.34067e+06	319986	148645	4.68219e+06	183121	195675	234085	-1.03231	-2.0453	0.300945	0.393667	2.36973e+06	1.15862e+06	down	no	2.69047e+06	125958	236470	214449	145370	295744	167657	300418	142868	169948	184478
619	597	346	1	sp|P09972|ALDOC_HUMAN	70.6	364	Fructose-bisphosphate aldolase C OS=Homo sapiens OX=9606 GN=ALDOC PE=1 SV=2		0.697	76	53	64.824	53	1.928e+06	2.04798e+06	5.87208e+06	1.78342e+06	1.72866e+06	2.82512e+06	1.60599e+06	1.45019e+06	2.7106e+06	1.26143e+06	1.44625e+06	1.48544e+06	1.86336e+06	1.12772e+06	1.98294e+06	1.49458e+06	1.3651e+06	-0.698176	-1.62245	0.0124189	0.038232	2.43912e+06	1.50335e+06	down	med	1.79536e+06	1.95947e+06	1.8117e+06	2.69134e+06	1.60949e+06	2.55549e+06	1.28477e+06	1.39461e+06	1.79094e+06	1.84029e+06	1.40906e+06
206	191	347	1	sp|O60888|CUTA_HUMAN	63.1	179	Protein CutA OS=Homo sapiens OX=9606 GN=CUTA PE=1 SV=2		1	46	46	46	46	2.31396e+06	1.55006e+06	2.29866e+06	1.43534e+06	860883	1.46335e+06	1.87897e+06	902747	1.20214e+06	2.33531e+06	2.30918e+06	2.61747e+06	2.97322e+06	1.66694e+06	3.795e+06	2.83973e+06	2.47425e+06	0.765358	1.69979	0.0018216	0.00993127	1.54512e+06	2.62639e+06	up	high	2.15476e+06	1.48307e+06	1.4581e+06	1.39406e+06	1.88306e+06	1.13335e+06	2.37853e+06	2.45741e+06	2.85767e+06	3.52199e+06	2.67723e+06
1505	1466	348	1	sp|Q14767|LTBP2_HUMAN	26.6	1821	Latent-transforming growth factor beta-binding protein 2 OS=Homo sapiens OX=9606 GN=LTBP2 PE=1 SV=3		0.986	71	70	70.547	70	1.66943e+06	2.56148e+06	1.3507e+06	2.1974e+06	2.46289e+06	2.58379e+06	1.80788e+06	2.51003e+06	2.80312e+06	2.21835e+06	1.24311e+06	2.05601e+06	1.91599e+06	1.85879e+06	1.36619e+06	2.08255e+06	1.94083e+06	-0.272195	-1.20764	0.189267	0.278073	2.2163e+06	1.83523e+06	down	no	1.55458e+06	2.45079e+06	2.23224e+06	2.46144e+06	1.81182e+06	2.64271e+06	2.2594e+06	1.93028e+06	1.84153e+06	1.2679e+06	1.96338e+06
1115	1082	349	1	sp|P48740|MASP1_HUMAN	35.8	699	Mannan-binding lectin serine protease 1 OS=Homo sapiens OX=9606 GN=MASP1 PE=1 SV=3		1	46	46	46	46	2.55649e+06	2.17063e+06	1.80916e+06	1.82648e+06	927446	3.17256e+06	1.65363e+06	1.00927e+06	1.33722e+06	2.59662e+06	1.5378e+06	2.34815e+06	2.27788e+06	1.81059e+06	2.23682e+06	2.41428e+06	3.06567e+06	0.32159	1.24971	0.207858	0.299264	1.82921e+06	2.28598e+06	up	no	2.38061e+06	2.07682e+06	1.85544e+06	3.02233e+06	1.65723e+06	1.2607e+06	2.64467e+06	2.20456e+06	2.18935e+06	2.07591e+06	2.27613e+06
1178	1144	350	1	sp|P53634|CATC_HUMAN	29.6	463	Dipeptidyl peptidase 1 OS=Homo sapiens OX=9606 GN=CTSC PE=1 SV=2		1	30	30	30	30	1.24424e+06	2.39746e+06	1.28691e+06	1.6717e+06	4.89195e+06	2.23787e+06	1.91696e+06	2.84927e+06	3.94184e+06	1.65276e+06	1.47768e+06	1.71491e+06	1.72537e+06	1.37252e+06	1.3955e+06	1.48686e+06	1.48757e+06	-0.69583	-1.61982	0.010653	0.0342864	2.49313e+06	1.53915e+06	down	med	1.15864e+06	2.29385e+06	1.69821e+06	2.1319e+06	1.92113e+06	3.71627e+06	1.68335e+06	1.61004e+06	1.65832e+06	1.29511e+06	1.40177e+06
1576	1535	351	1	sp|Q16653|MOG_HUMAN	17.8	247	Myelin-oligodendrocyte glycoprotein OS=Homo sapiens OX=9606 GN=MOG PE=1 SV=2		1	18	18	18	18	2.92695e+06	1.60933e+06	2.37583e+06	1.95904e+06	867752	1.68212e+06	2.73859e+06	861799	1.4028e+06	2.02177e+06	1.58678e+06	2.82799e+06	2.17206e+06	2.16669e+06	2.0444e+06	2.24705e+06	2.76409e+06	0.288474	1.22135	0.271517	0.364069	1.82491e+06	2.22885e+06	up	no	2.72558e+06	1.53978e+06	1.9901e+06	1.60247e+06	2.74455e+06	1.32252e+06	2.05919e+06	2.65505e+06	2.08765e+06	1.89733e+06	2.11847e+06
263	247	352	1	sp|O94910|AGRL1_HUMAN	21.5	1474	Adhesion G protein-coupled receptor L1 OS=Homo sapiens OX=9606 GN=ADGRL1 PE=1 SV=1		1	69	69	69	69	2.8056e+06	1.60352e+06	1.00444e+06	2.08341e+06	909838	1.25061e+06	1.97982e+06	1.12577e+06	1.03257e+06	1.6862e+06	2.39152e+06	2.66181e+06	2.30658e+06	1.98311e+06	3.02774e+06	2.8839e+06	2.15936e+06	0.639309	1.55758	0.0116104	0.0366153	1.53284e+06	2.38753e+06	up	med	2.61258e+06	1.53422e+06	2.11645e+06	1.19138e+06	1.98413e+06	973482	1.7174e+06	2.49904e+06	2.21694e+06	2.80993e+06	2.71887e+06
1678	1633	353	1	sp|Q6UXD5|SE6L2_HUMAN	28	910	Seizure 6-like protein 2 OS=Homo sapiens OX=9606 GN=SEZ6L2 PE=1 SV=2		0.964	55	53	53.564	53	2.94401e+06	1.87826e+06	1.72975e+06	1.86216e+06	949558	1.24914e+06	2.28858e+06	1.23394e+06	1.80232e+06	1.84452e+06	2.2837e+06	2.43254e+06	2.23562e+06	1.56702e+06	3.03117e+06	2.67539e+06	1.84097e+06	0.338319	1.26428	0.154231	0.238238	1.77086e+06	2.23887e+06	up	no	2.74147e+06	1.79709e+06	1.89169e+06	1.18999e+06	2.29357e+06	1.69919e+06	1.87866e+06	2.28378e+06	2.14874e+06	2.81311e+06	2.5223e+06
1504	1465	354	1	sp|Q14766|LTBP1_HUMAN	27.9	1721	Latent-transforming growth factor beta-binding protein 1 OS=Homo sapiens OX=9606 GN=LTBP1 PE=1 SV=4		0.935	62	58	60.904	58	1.37221e+06	2.27123e+06	1.12308e+06	1.837e+06	1.24223e+06	1.96154e+06	2.34149e+06	1.84057e+06	2.32874e+06	2.33848e+06	1.64039e+06	2.17142e+06	2.20044e+06	2.05061e+06	2.039e+06	3.10448e+06	2.44844e+06	0.310909	1.24049	0.141274	0.221973	1.81312e+06	2.24916e+06	up	no	1.27781e+06	2.17308e+06	1.86613e+06	1.86865e+06	2.34659e+06	2.19548e+06	2.38175e+06	2.03863e+06	2.11492e+06	1.89232e+06	2.92683e+06
531	510	355	1	sp|P07195|LDHB_HUMAN	49.4	334	L-lactate dehydrogenase B chain OS=Homo sapiens OX=9606 GN=LDHB PE=1 SV=2		0.933	30	28	28.903	28	1.19299e+06	2.75481e+06	1.5082e+06	1.00084e+06	2.76777e+06	1.73361e+06	1.53612e+06	5.15367e+06	2.98779e+06	1.40225e+06	1.52103e+06	1.37232e+06	1.92487e+06	958060	2.21993e+06	1.53694e+06	889841	-0.633355	-1.55117	0.0485474	0.102071	2.29287e+06	1.47815e+06	down	no	1.11091e+06	2.63576e+06	1.0167e+06	1.65152e+06	1.53946e+06	2.81682e+06	1.4282e+06	1.2884e+06	1.85006e+06	2.06023e+06	1.44899e+06
409	392	356	1	sp|P02743|SAMP_HUMAN	33.6	223	Serum amyloid P-component OS=Homo sapiens OX=9606 GN=APCS PE=1 SV=2		1	24	24	24	24	1.31863e+06	5.13448e+06	890446	4.29823e+06	7.3204e+06	3.13045e+06	1.4023e+06	1.02276e+06	2.52301e+06	1.66411e+06	1.22868e+06	485128	1.00608e+06	1.24978e+06	346876	444472	1.08732e+06	-1.67785	-3.19952	0.000245318	0.00287953	3.00452e+06	939056	down	high	1.22791e+06	4.91259e+06	4.36638e+06	2.98221e+06	1.40535e+06	2.37864e+06	1.69491e+06	455462	966978	321922	419038
303	286	357	1	sp|P00338|LDHA_HUMAN	46.4	332	L-lactate dehydrogenase A chain OS=Homo sapiens OX=9606 GN=LDHA PE=1 SV=2		0.944	36	34	35.097	34	1.45774e+06	1.37306e+06	5.18527e+06	752440	9.90071e+06	1.11582e+06	969756	3.27478e+06	1.8858e+06	797617	1.34149e+06	684515	833711	983614	1.0424e+06	600312	479587	-1.76809	-3.40604	0.000229216	0.00274935	2.87949e+06	845406	down	high	1.35745e+06	1.31372e+06	764370	1.06298e+06	971867	1.77789e+06	812377	642656	801310	967413	565960
1015	984	358	1	sp|P35443|TSP4_HUMAN	34.4	961	Thrombospondin-4 OS=Homo sapiens OX=9606 GN=THBS4 PE=1 SV=2		0.829	35	29	32.351	29	2.23006e+06	2.37906e+06	1.83916e+06	2.23958e+06	959425	2.02532e+06	2.0532e+06	987932	2.11925e+06	2.13675e+06	1.6516e+06	2.4944e+06	2.13114e+06	2.03607e+06	1.77575e+06	2.30568e+06	2.15138e+06	0.156992	1.11496	0.476205	0.561783	1.87033e+06	2.08535e+06	up	no	2.07664e+06	2.27624e+06	2.27509e+06	1.92942e+06	2.05767e+06	1.99798e+06	2.17629e+06	2.34186e+06	2.04831e+06	1.648e+06	2.17374e+06
1206	1172	359	1	sp|P55268|LAMB2_HUMAN	27.1	1798	Laminin subunit beta-2 OS=Homo sapiens OX=9606 GN=LAMB2 PE=1 SV=2		1	64	64	64	64	1.96185e+06	1.74638e+06	1.74364e+06	1.91366e+06	1.58184e+06	2.20814e+06	1.86894e+06	1.7744e+06	2.22373e+06	1.89933e+06	1.64986e+06	2.17e+06	2.02041e+06	1.98318e+06	2.24236e+06	2.26011e+06	2.13748e+06	0.112888	1.08139	0.493227	0.578021	1.8914e+06	2.04534e+06	up	no	1.82688e+06	1.67091e+06	1.944e+06	2.10357e+06	1.87301e+06	2.09648e+06	1.93447e+06	2.0373e+06	1.94189e+06	2.08105e+06	2.13077e+06
1349	1310	360	1	sp|Q01469|FABP5_HUMAN	65.2	135	Fatty acid-binding protein 5 OS=Homo sapiens OX=9606 GN=FABP5 PE=1 SV=3		1	33	33	33	33	2.27288e+06	853932	6.90836e+06	657496	2.26014e+06	887630	750619	2.22472e+06	1.22851e+06	674566	4.96257e+06	839617	704343	1.28704e+06	753324	904004	1.07365e+06	-0.518232	-1.4322	0.321144	0.413196	2.00492e+06	1.39989e+06	down	no	2.11652e+06	817028	667920	845597	752253	1.15821e+06	687049	788273	676970	699130	852274
1784	1738	361	1	sp|Q8N2S1|LTBP4_HUMAN	29.7	1624	Latent-transforming growth factor beta-binding protein 4 OS=Homo sapiens OX=9606 GN=LTBP4 PE=1 SV=2		1	61	61	61	61	1.81526e+06	1.51173e+06	1.49424e+06	2.06523e+06	835293	2.14888e+06	2.04958e+06	925343	1.72934e+06	2.06887e+06	2.00348e+06	2.73569e+06	2.58351e+06	2.17883e+06	1.85591e+06	2.23461e+06	2.74222e+06	0.50639	1.42049	0.023306	0.0604381	1.61943e+06	2.30039e+06	up	low	1.69037e+06	1.4464e+06	2.09798e+06	2.04712e+06	2.05404e+06	1.63038e+06	2.10716e+06	2.56839e+06	2.48311e+06	1.7224e+06	2.10673e+06
2276	2228	362	1	sp|Q9Y279|VSIG4_HUMAN	44.4	399	V-set and immunoglobulin domain-containing protein 4 OS=Homo sapiens OX=9606 GN=VSIG4 PE=1 SV=1	?	1	31	31	31	31	1.53951e+06	1.71769e+06	2.48766e+06	1.68306e+06	2.1826e+06	2.47605e+06	1.47528e+06	4.01687e+06	2.50498e+06	1.3045e+06	927077	1.51413e+06	1.35228e+06	1.14099e+06	1.38306e+06	1.76498e+06	1.82618e+06	-0.670904	-1.59207	0.00477493	0.0196273	2.23152e+06	1.40165e+06	down	med	1.4336e+06	1.64346e+06	1.70974e+06	2.3588e+06	1.47849e+06	2.36164e+06	1.32864e+06	1.42154e+06	1.29973e+06	1.28356e+06	1.66398e+06
1210	1176	363	1	sp|P55287|CAD11_HUMAN	30.9	796	Cadherin-11 OS=Homo sapiens OX=9606 GN=CDH11 PE=1 SV=2		0.968	31	30	30.508	30	918886	2.52319e+06	659680	1.09428e+06	1.44925e+06	2.21818e+06	1.59105e+06	2.16013e+06	1.88228e+06	1.68751e+06	1.9647e+06	1.75841e+06	2.33642e+06	1.76926e+06	3.23377e+06	3.19002e+06	1.99415e+06	0.476895	1.39175	0.0827434	0.149729	1.61077e+06	2.24178e+06	up	no	855670	2.41415e+06	1.11163e+06	2.11314e+06	1.59452e+06	1.77457e+06	1.71874e+06	1.65088e+06	2.24562e+06	3.00113e+06	3.00747e+06
1388	1349	364	1	sp|Q06830|PRDX1_HUMAN	69.3	199	Peroxiredoxin-1 OS=Homo sapiens OX=9606 GN=PRDX1 PE=1 SV=1		0.735	34	25	31.346	25	1.47502e+06	2.45358e+06	3.70098e+06	1.24904e+06	5.01922e+06	1.18562e+06	1.11991e+06	3.19558e+06	1.73259e+06	901126	1.19726e+06	1.17442e+06	1.21034e+06	2.22411e+06	1.19611e+06	979022	892810	-0.942275	-1.92156	0.00472784	0.0195444	2.34795e+06	1.2219e+06	down	med	1.37355e+06	2.34755e+06	1.26884e+06	1.12948e+06	1.12234e+06	1.63344e+06	917802	1.10261e+06	1.1633e+06	1.11006e+06	922998
314	297	365	1	sp|P00558|PGK1_HUMAN	53.5	417	Phosphoglycerate kinase 1 OS=Homo sapiens OX=9606 GN=PGK1 PE=1 SV=3		1	31	31	31	31	741343	1.59723e+06	3.02869e+06	516835	1.2316e+07	889425	932505	4.19446e+06	1.66802e+06	630552	1.46214e+06	568878	664660	602093	540934	547025	311419	-2.11058	-4.31864	0.000223611	0.00269685	2.87605e+06	665962	down	high	690341	1.5282e+06	525030	847308	934535	1.57257e+06	642221	534090	638829	502019	515722
797	769	366	1	sp|P17936|IBP3_HUMAN	44.3	291	Insulin-like growth factor-binding protein 3 OS=Homo sapiens OX=9606 GN=IGFBP3 PE=1 SV=2		1	31	31	31	31	1.35649e+06	2.16819e+06	1.7726e+06	2.3234e+06	1.90793e+06	1.84255e+06	1.71881e+06	2.56183e+06	1.6047e+06	2.35306e+06	1.44681e+06	2.29759e+06	1.22616e+06	2.03674e+06	1.19628e+06	1.35391e+06	1.4177e+06	-0.202728	-1.15087	0.346783	0.438623	1.91739e+06	1.66603e+06	down	no	1.26317e+06	2.07449e+06	2.36024e+06	1.7553e+06	1.72255e+06	1.51287e+06	2.3966e+06	2.15709e+06	1.17851e+06	1.11022e+06	1.27644e+06
1025	994	367	1	sp|P35613|BASI_HUMAN	26.5	385	Basigin OS=Homo sapiens OX=9606 GN=BSG PE=1 SV=2		1	21	21	21	21	2.59227e+06	1.76331e+06	1.51213e+06	1.55469e+06	1.01519e+06	1.6502e+06	2.22954e+06	1.49033e+06	1.56471e+06	1.52097e+06	2.01123e+06	2.13824e+06	2.02704e+06	1.43325e+06	2.31763e+06	2.35652e+06	1.83281e+06	0.194613	1.14442	0.350742	0.442205	1.70804e+06	1.95471e+06	up	no	2.41393e+06	1.6871e+06	1.57934e+06	1.57205e+06	2.2344e+06	1.47517e+06	1.54912e+06	2.00748e+06	1.94827e+06	2.1509e+06	2.22167e+06
667	640	368	1	sp|P11717|MPRI_HUMAN	29.5	2491	Cation-independent mannose-6-phosphate receptor OS=Homo sapiens OX=9606 GN=IGF2R PE=1 SV=3		0.988	82	81	81.391	81	1.83249e+06	1.51296e+06	1.53615e+06	1.95792e+06	1.8615e+06	2.22942e+06	1.65949e+06	2.18759e+06	1.86176e+06	1.68972e+06	1.45327e+06	1.80394e+06	1.88272e+06	1.72654e+06	1.84359e+06	2.16825e+06	1.84821e+06	-0.0369715	-1.02596	0.830609	0.868597	1.84881e+06	1.80203e+06	down	no	1.70642e+06	1.44757e+06	1.98896e+06	2.12385e+06	1.6631e+06	1.75523e+06	1.72099e+06	1.69362e+06	1.80956e+06	1.71096e+06	2.04417e+06
1982	1936	369	1	sp|Q9BQT9|CSTN3_HUMAN	29.1	956	Calsyntenin-3 OS=Homo sapiens OX=9606 GN=CLSTN3 PE=1 SV=1		1	41	41	41	41	2.20704e+06	1.86549e+06	1.20876e+06	1.71471e+06	777076	1.52853e+06	2.02155e+06	1.46447e+06	1.16215e+06	1.75121e+06	2.04074e+06	2.02631e+06	2.17991e+06	1.59528e+06	2.6747e+06	2.75708e+06	1.83345e+06	0.443174	1.35959	0.0494533	0.103479	1.54998e+06	2.10733e+06	up	no	2.0552e+06	1.78487e+06	1.7419e+06	1.45615e+06	2.02595e+06	1.09565e+06	1.78361e+06	1.9024e+06	2.09519e+06	2.48229e+06	2.59931e+06
1277	1242	370	1	sp|P62805|H4_HUMAN	55.3	103	Histone H4 OS=Homo sapiens OX=9606 GN=H4C1 PE=1 SV=2		1	24	24	24	24	314447	314910	929188	250257	2.82735e+07	328387	975167	1.23036e+06	266842	278845	216360	220213	208827	303385	201254	219474	218473	-3.96876	-15.6572	3.64697e-05	0.00140267	3.65368e+06	233354	down	high	292814	301301	254225	312837	977290	251572	284005	206747	200711	186775	206915
1842	1796	371	1	sp|Q8WUJ3|CEMIP_HUMAN	23.3	1361	Cell migration-inducing and hyaluronan-binding protein OS=Homo sapiens OX=9606 GN=CEMIP PE=1 SV=2		1	46	46	46	46	1.52471e+06	1.81809e+06	1.36588e+06	2.05813e+06	1.45837e+06	2.48687e+06	1.36011e+06	1.31695e+06	3.63504e+06	1.8676e+06	1.34477e+06	2.00784e+06	2.06613e+06	1.85945e+06	1.48046e+06	1.94335e+06	1.63194e+06	-0.0916086	-1.06556	0.699647	0.76026	1.89157e+06	1.77519e+06	down	no	1.41981e+06	1.73952e+06	2.09076e+06	2.36911e+06	1.36307e+06	3.42703e+06	1.90216e+06	1.88506e+06	1.98584e+06	1.37395e+06	1.83214e+06
452	435	372	1	sp|P04179|SODM_HUMAN	45.9	222	Superoxide dismutase [Mn], mitochondrial OS=Homo sapiens OX=9606 GN=SOD2 PE=1 SV=3		1	23	23	23	23	1.90797e+06	1.22376e+06	1.643e+06	1.55927e+06	2.69136e+06	1.45315e+06	1.7086e+06	4.79389e+06	2.06668e+06	1.52544e+06	1.13684e+06	1.54682e+06	1.46651e+06	1.24793e+06	1.31285e+06	1.56969e+06	848357	-0.668236	-1.58913	0.0135211	0.0407675	2.11641e+06	1.3318e+06	down	med	1.7767e+06	1.17087e+06	1.58399e+06	1.38434e+06	1.71232e+06	1.94842e+06	1.55367e+06	1.45223e+06	1.40952e+06	1.21841e+06	1.47987e+06
1058	1026	373	1	sp|P40925|MDHC_HUMAN	44.6	334	Malate dehydrogenase, cytoplasmic OS=Homo sapiens OX=9606 GN=MDH1 PE=1 SV=4		1	35	35	35	35	1.61537e+06	1.86204e+06	3.55114e+06	900224	2.90186e+06	1.24503e+06	1.56169e+06	2.41701e+06	3.57332e+06	1.11839e+06	1.42408e+06	1.50794e+06	1.40797e+06	971972	1.43798e+06	1.20746e+06	999823	-0.792096	-1.73159	0.00429394	0.0182071	2.18085e+06	1.25945e+06	down	med	1.50423e+06	1.78157e+06	914497	1.18607e+06	1.56509e+06	3.36884e+06	1.13908e+06	1.41573e+06	1.35325e+06	1.33453e+06	1.13837e+06
558	536	374	1	sp|P07900|HS90A_HUMAN	44.4	732	Heat shock protein HSP 90-alpha OS=Homo sapiens OX=9606 GN=HSP90AA1 PE=1 SV=5		0.631	65	41	55.261	41	707439	954560	2.52176e+06	630051	7.20934e+06	1.35292e+06	841553	8.72297e+06	958319	860986	579722	508479	489487	563171	492476	417965	443588	-2.28599	-4.87697	2.78759e-05	0.00140267	2.65543e+06	544484	down	high	658769	913309	640040	1.28886e+06	843385	903480	876918	477384	470464	457047	394047
641	614	375	1	sp|P10586|PTPRF_HUMAN	23	1907	Receptor-type tyrosine-protein phosphatase F OS=Homo sapiens OX=9606 GN=PTPRF PE=1 SV=2		0.974	76	74	74.841	74	2.11952e+06	1.93784e+06	1.27636e+06	1.48541e+06	921017	1.23294e+06	2.0162e+06	1.12457e+06	1.35444e+06	1.76378e+06	1.93693e+06	2.34228e+06	2.12783e+06	1.45271e+06	2.47009e+06	2.23934e+06	2.1872e+06	0.464584	1.37992	0.0293426	0.0715633	1.49648e+06	2.06502e+06	up	low	1.9737e+06	1.85409e+06	1.50897e+06	1.17456e+06	2.02059e+06	1.27694e+06	1.79642e+06	2.19904e+06	2.04514e+06	2.29239e+06	2.1112e+06
1290	1255	376	1	sp|P63104|1433Z_HUMAN	71	245	14-3-3 protein zeta/delta OS=Homo sapiens OX=9606 GN=YWHAZ PE=1 SV=1		0.605	43	26	31.158	26	405046	883257	3.82753e+06	470769	9.96563e+06	1.56838e+06	810052	3.12191e+06	6.378e+06	416220	667219	340530	346798	372770	325227	272391	270183	-3.01738	-8.09697	3.42804e-07	0.000188113	3.04784e+06	376417	down	high	377180	845087	478233	1.49411e+06	811816	6.01303e+06	423922	319706	333321	301830	256804
461	443	377	1	sp|P04278|SHBG_HUMAN	56	402	Sex hormone-binding globulin OS=Homo sapiens OX=9606 GN=SHBG PE=1 SV=2		1	36	36	36	36	847542	743707	1.19216e+06	1.43613e+06	1.28557e+06	4.06696e+06	1.66129e+06	968332	3.64844e+06	2.64556e+06	1.23732e+06	2.12187e+06	3.31724e+06	1.941e+06	1.22762e+06	1.41234e+06	1.19488e+06	0.0997725	1.0716	0.783143	0.831237	1.76113e+06	1.88723e+06	up	no	789233	711568	1.4589e+06	3.87438e+06	1.66491e+06	3.43966e+06	2.69452e+06	1.99212e+06	3.18833e+06	1.13931e+06	1.33152e+06
1493	1454	378	1	sp|Q14508|WFDC2_HUMAN	45.2	124	WAP four-disulfide core domain protein 2 OS=Homo sapiens OX=9606 GN=WFDC2 PE=1 SV=2		1	14	14	14	14	1.82726e+06	1.82379e+06	1.35574e+06	1.75626e+06	829625	888523	2.48657e+06	833269	983178	1.88998e+06	2.27346e+06	1.94722e+06	1.75222e+06	1.4432e+06	1.91317e+06	2.62848e+06	3.07494e+06	0.574519	1.48918	0.0300331	0.0728427	1.42047e+06	2.11533e+06	up	low	1.70155e+06	1.74497e+06	1.7841e+06	846448	2.49198e+06	926917	1.92496e+06	1.82814e+06	1.68412e+06	1.77553e+06	2.47807e+06
987	956	379	1	sp|P31946|1433B_HUMAN	59.8	246	14-3-3 protein beta/alpha OS=Homo sapiens OX=9606 GN=YWHAB PE=1 SV=3		0.421	38	16	21.401	16	401327	904839	2.01855e+06	631839	1.11276e+07	1.35547e+06	957190	4.07069e+06	4.84675e+06	533711	565287	449153	458102	419260	371595	420004	469826	-2.66543	-6.34415	2.12906e-06	0.000501571	2.92381e+06	460867	down	high	373717	865735	641857	1.29128e+06	959274	4.5694e+06	543587	421686	440299	344863	395970
1348	1309	380	1	sp|Q01459|DIAC_HUMAN	51.2	385	Di-N-acetylchitobiase OS=Homo sapiens OX=9606 GN=CTBS PE=1 SV=1		1	25	25	25	25	1.36628e+06	1.69413e+06	4.89607e+06	1.15804e+06	2.05884e+06	1.61684e+06	1.17578e+06	1.10471e+06	2.32425e+06	1.53653e+06	952894	1.46045e+06	1.40531e+06	1.31806e+06	1.74975e+06	1.22309e+06	1.19442e+06	-0.512312	-1.42633	0.0815341	0.148397	1.93277e+06	1.35506e+06	down	no	1.27228e+06	1.62092e+06	1.1764e+06	1.54027e+06	1.17834e+06	2.19125e+06	1.56496e+06	1.37114e+06	1.35069e+06	1.62387e+06	1.1531e+06
1380	1341	381	1	sp|Q05707|COEA1_HUMAN	33.5	1796	Collagen alpha-1(XIV) chain OS=Homo sapiens OX=9606 GN=COL14A1 PE=1 SV=3		0.987	78	77	77.395	77	1.6406e+06	1.06605e+06	1.39768e+06	1.77715e+06	1.04914e+06	1.50949e+06	1.5765e+06	961161	1.89133e+06	1.86766e+06	1.60735e+06	2.12566e+06	1.92684e+06	2.12953e+06	1.92097e+06	2.37752e+06	2.49629e+06	0.52426	1.4382	0.00801913	0.028299	1.4299e+06	2.05648e+06	up	med	1.52774e+06	1.01998e+06	1.80533e+06	1.43801e+06	1.57993e+06	1.7831e+06	1.90222e+06	1.99567e+06	1.85196e+06	1.78277e+06	2.24147e+06
1135	1102	382	1	sp|P49908|SEPP1_HUMAN	20.5	381	Selenoprotein P OS=Homo sapiens OX=9606 GN=SELENOP PE=1 SV=3		1	17	17	17	17	2.30291e+06	1.72886e+06	1.25753e+06	1.94425e+06	789252	1.77144e+06	1.54296e+06	1.1921e+06	1.31497e+06	2.06951e+06	1.25156e+06	1.80211e+06	1.88099e+06	1.66796e+06	1.59458e+06	2.19636e+06	2.91003e+06	0.321044	1.24923	0.171021	0.258357	1.53825e+06	1.92164e+06	up	no	2.14448e+06	1.65415e+06	1.97508e+06	1.68756e+06	1.54632e+06	1.23972e+06	2.10781e+06	1.69191e+06	1.80789e+06	1.47987e+06	2.07067e+06
460	442	383	1	sp|P04275|VWF_HUMAN	23.1	2813	von Willebrand factor OS=Homo sapiens OX=9606 GN=VWF PE=1 SV=4		1	72	72	72	72	1.33718e+06	2.74513e+06	1.24422e+06	1.72962e+06	2.94564e+06	2.27479e+06	1.33697e+06	1.7273e+06	2.18924e+06	1.53701e+06	1.39569e+06	1.77385e+06	1.31776e+06	1.40837e+06	1.1531e+06	1.5604e+06	1.12573e+06	-0.467175	-1.3824	0.0368192	0.0848039	1.94779e+06	1.40899e+06	down	low	1.24519e+06	2.6265e+06	1.75704e+06	2.16707e+06	1.33988e+06	2.06396e+06	1.56546e+06	1.66538e+06	1.26655e+06	1.07015e+06	1.47111e+06
2090	2043	384	1	sp|Q9HC56|PCDH9_HUMAN	29.7	1237	Protocadherin-9 OS=Homo sapiens OX=9606 GN=PCDH9 PE=1 SV=2		1	39	39	39	39	1.64818e+06	1.8622e+06	914294	1.63428e+06	1.11816e+06	1.21239e+06	1.49845e+06	1.26926e+06	1.36005e+06	1.69718e+06	1.62517e+06	2.40907e+06	2.05774e+06	1.60392e+06	2.77615e+06	2.08663e+06	1.97345e+06	0.544608	1.45862	0.00658851	0.0247804	1.39081e+06	2.02866e+06	up	med	1.53479e+06	1.78172e+06	1.66019e+06	1.15498e+06	1.50171e+06	1.28222e+06	1.72858e+06	2.26175e+06	1.97777e+06	2.57643e+06	1.96723e+06
78	65	385	1	sp|A1L4H1|SRCRL_HUMAN	21.9	1573	Soluble scavenger receptor cysteine-rich domain-containing protein SSC5D OS=Homo sapiens OX=9606 GN=SSC5D PE=1 SV=3		1	40	40	40	40	1.32602e+06	1.1164e+06	1.30413e+06	2.15885e+06	1.03279e+06	2.2052e+06	2.06975e+06	1.4086e+06	1.44474e+06	2.01902e+06	1.27335e+06	1.82212e+06	1.60184e+06	2.26968e+06	1.37478e+06	2.11426e+06	2.254e+06	0.236331	1.17799	0.28736	0.379288	1.56294e+06	1.84113e+06	up	no	1.23479e+06	1.06815e+06	2.19308e+06	2.10077e+06	2.07426e+06	1.36206e+06	2.05638e+06	1.7107e+06	1.53959e+06	1.27588e+06	1.99328e+06
1633	1588	386	1	sp|Q5VU97|CAHD1_HUMAN	25.3	1274	VWFA and cache domain-containing protein 1 OS=Homo sapiens OX=9606 GN=CACHD1 PE=1 SV=2		1	47	47	47	47	1.58734e+06	1.38884e+06	1.74677e+06	1.94605e+06	857000	790911	1.45072e+06	900185	876647	2.03629e+06	1.30172e+06	2.93376e+06	2.16049e+06	1.99027e+06	2.54573e+06	2.04217e+06	2.25269e+06	0.750414	1.68228	0.001948	0.0103282	1.28272e+06	2.15789e+06	up	med	1.47813e+06	1.32882e+06	1.97691e+06	753458	1.45388e+06	826482	2.07397e+06	2.75435e+06	2.07652e+06	2.36259e+06	1.92531e+06
1007	976	387	1	sp|P35052|GPC1_HUMAN	34.4	558	Glypican-1 OS=Homo sapiens OX=9606 GN=GPC1 PE=1 SV=2		1	28	28	28	28	1.65412e+06	994852	961745	1.4827e+06	913533	1.49045e+06	1.37936e+06	1.6884e+06	1.15017e+06	1.84868e+06	1.50802e+06	2.39616e+06	1.97923e+06	2.2739e+06	2.73416e+06	2.07742e+06	2.11628e+06	0.701436	1.62612	0.000511986	0.0044071	1.3017e+06	2.11673e+06	up	high	1.54032e+06	951859	1.50621e+06	1.41987e+06	1.38237e+06	1.08436e+06	1.8829e+06	2.24963e+06	1.90231e+06	2.53747e+06	1.95854e+06
1941	1895	388	1	sp|Q96PX8|SLIK1_HUMAN	29.2	696	SLIT and NTRK-like protein 1 OS=Homo sapiens OX=9606 GN=SLITRK1 PE=1 SV=2		0.968	31	30	30.625	30	2.26102e+06	2.28784e+06	911167	1.49733e+06	1.18173e+06	759156	1.97291e+06	1.49822e+06	1.15386e+06	1.46336e+06	1.86982e+06	2.4059e+06	1.93455e+06	1.0939e+06	2.76233e+06	1.7587e+06	980054	0.24733	1.18701	0.37301	0.464939	1.50258e+06	1.78358e+06	up	no	2.10547e+06	2.18897e+06	1.52107e+06	723207	1.97721e+06	1.08783e+06	1.49044e+06	2.25878e+06	1.85937e+06	2.5636e+06	1.65806e+06
320	303	389	1	sp|P00742|FA10_HUMAN	37.9	488	Coagulation factor X OS=Homo sapiens OX=9606 GN=F10 PE=1 SV=2		1	50	50	50	50	1.70049e+06	2.39258e+06	1.83135e+06	3.04951e+06	1.50563e+06	885951	2.07761e+06	1.31872e+06	758650	2.56033e+06	1.61523e+06	2.071e+06	844356	2.22828e+06	996337	414354	531349	-0.292884	-1.22509	0.439806	0.529262	1.7245e+06	1.40765e+06	down	no	1.5835e+06	2.28918e+06	3.09786e+06	843998	2.08214e+06	715237	2.60771e+06	1.94435e+06	811542	924661	390643
1444	1405	390	1	sp|Q13228|SBP1_HUMAN	57.4	472	Methanethiol oxidase OS=Homo sapiens OX=9606 GN=SELENBP1 PE=1 SV=2		1	33	33	33	33	1.35896e+06	4.96123e+06	1.80409e+06	1.52728e+06	1.01513e+06	1.03266e+06	1.39327e+06	1.19898e+06	2.00057e+06	1.1295e+06	1.97052e+06	1.51536e+06	1.52388e+06	784740	1.21203e+06	1.13377e+06	1.17962e+06	-0.470833	-1.38591	0.137687	0.217778	1.81024e+06	1.30618e+06	down	no	1.26547e+06	4.74683e+06	1.5515e+06	983765	1.3963e+06	1.88609e+06	1.1504e+06	1.42269e+06	1.46466e+06	1.12483e+06	1.06889e+06
1356	1317	391	1	sp|Q01995|TAGL_HUMAN	64.7	201	Transgelin OS=Homo sapiens OX=9606 GN=TAGLN PE=1 SV=4		1	33	33	33	33	1.04389e+06	4.76757e+06	496088	1.1144e+06	1.17042e+06	3.99978e+06	1.41172e+06	1.39893e+06	4.76406e+06	1.30173e+06	913226	1.03234e+06	825537	769577	964440	956493	1.18534e+06	-1.17327	-2.25523	0.00390336	0.0169997	2.24076e+06	993585	down	med	972078	4.56154e+06	1.13207e+06	3.81037e+06	1.41479e+06	4.49144e+06	1.32582e+06	969209	793454	895058	901758
1102	1070	392	1	sp|P47972|NPTX2_HUMAN	47.3	431	Neuronal pentraxin-2 OS=Homo sapiens OX=9606 GN=NPTX2 PE=1 SV=2		1	39	39	39	39	2.07895e+06	2.05381e+06	576472	2.10945e+06	1.1117e+06	635385	1.66819e+06	1.84772e+06	835848	1.32945e+06	1.89548e+06	1.99308e+06	1.9541e+06	904149	3.17149e+06	1.78916e+06	1.40287e+06	0.330643	1.25757	0.296935	0.389118	1.43528e+06	1.80497e+06	up	no	1.93592e+06	1.96506e+06	2.14289e+06	605297	1.67182e+06	788017	1.35405e+06	1.8712e+06	1.87816e+06	2.94334e+06	1.68677e+06
2299	2250	393	1	sp|Q9Y4L1|HYOU1_HUMAN	26.2	999	Hypoxia up-regulated protein 1 OS=Homo sapiens OX=9606 GN=HYOU1 PE=1 SV=1		1	43	43	43	43	1.60586e+06	1.43283e+06	1.07679e+06	1.47221e+06	1.38364e+06	1.4122e+06	1.30683e+06	1.65502e+06	1.4195e+06	1.48127e+06	1.66453e+06	1.70874e+06	1.90999e+06	1.26333e+06	2.22729e+06	1.79578e+06	1.53821e+06	0.260198	1.19764	0.142405	0.223271	1.41832e+06	1.69864e+06	up	no	1.49539e+06	1.37091e+06	1.49555e+06	1.34533e+06	1.30968e+06	1.33827e+06	1.50868e+06	1.60425e+06	1.83577e+06	2.06706e+06	1.69302e+06
104	90	394	1	sp|O00462|MANBA_HUMAN	34.4	879	Beta-mannosidase OS=Homo sapiens OX=9606 GN=MANBA PE=1 SV=3		0.977	43	42	42.894	42	1.33797e+06	1.52808e+06	1.41663e+06	1.34565e+06	1.05053e+06	1.80427e+06	1.62509e+06	976575	1.51903e+06	2.04048e+06	1.28986e+06	2.21097e+06	2.17915e+06	1.86105e+06	2.12188e+06	1.94306e+06	1.76366e+06	0.459941	1.37549	0.015605	0.0450104	1.40043e+06	1.92626e+06	up	med	1.24592e+06	1.46204e+06	1.36699e+06	1.71883e+06	1.62862e+06	1.43211e+06	2.07824e+06	2.07577e+06	2.09446e+06	1.96923e+06	1.83187e+06
312	295	395	1	sp|P00505|AATM_HUMAN	44.9	430	Aspartate aminotransferase, mitochondrial OS=Homo sapiens OX=9606 GN=GOT2 PE=1 SV=3		1	34	34	34	34	1.83177e+06	1.35914e+06	1.67224e+06	863457	2.22007e+06	974598	1.46811e+06	4.31274e+06	1.63441e+06	1.11528e+06	1.13854e+06	1.75069e+06	1.51837e+06	959805	1.3768e+06	949363	1.14802e+06	-0.544414	-1.45843	0.0629082	0.123659	1.81517e+06	1.24461e+06	down	no	1.70575e+06	1.30041e+06	877147	928447	1.47131e+06	1.54088e+06	1.13592e+06	1.64363e+06	1.45936e+06	1.27775e+06	895037
1686	1641	396	1	sp|Q6YHK3|CD109_HUMAN	26.4	1445	CD109 antigen OS=Homo sapiens OX=9606 GN=CD109 PE=1 SV=2		1	51	51	51	51	1.15162e+06	1.48901e+06	2.25392e+06	1.45066e+06	1.12468e+06	1.81559e+06	1.24543e+06	999442	2.3326e+06	1.91796e+06	1.18116e+06	1.94604e+06	1.72676e+06	1.19818e+06	2.02531e+06	1.46515e+06	2.38436e+06	0.168049	1.12354	0.473686	0.559602	1.54033e+06	1.73061e+06	up	no	1.07239e+06	1.42466e+06	1.47366e+06	1.72961e+06	1.24814e+06	2.19912e+06	1.95346e+06	1.82704e+06	1.65965e+06	1.87961e+06	1.38131e+06
724	696	397	1	sp|P14207|FOLR2_HUMAN	47.1	255	Folate receptor beta OS=Homo sapiens OX=9606 GN=FOLR2 PE=1 SV=4		0.759	29	22	27.31	22	1.65571e+06	1.27754e+06	2.49735e+06	1.38334e+06	1.03911e+06	2.76762e+06	1.54094e+06	912835	1.70521e+06	1.4019e+06	1.36444e+06	1.82174e+06	1.63342e+06	1.28517e+06	1.31292e+06	1.98906e+06	1.24084e+06	-0.124714	-1.09029	0.608331	0.678721	1.64218e+06	1.50619e+06	down	no	1.5418e+06	1.22233e+06	1.40527e+06	2.63656e+06	1.54429e+06	1.60763e+06	1.42785e+06	1.71034e+06	1.56994e+06	1.21847e+06	1.87524e+06
462	444	398	1	sp|P04406|G3P_HUMAN	69.6	335	Glyceraldehyde-3-phosphate dehydrogenase OS=Homo sapiens OX=9606 GN=GAPDH PE=1 SV=3		0.988	85	84	84.988	84	1.26986e+06	1.66126e+06	3.4667e+06	704042	5.79392e+06	757113	669444	3.22608e+06	842687	663470	1.27813e+06	645427	702886	2.51947e+06	888089	490480	715143	-1.04859	-2.06851	0.0287883	0.0704462	2.04346e+06	987888	down	low	1.1825e+06	1.58947e+06	715204	721261	670902	794465	675748	605958	675570	824200	462413
836	808	399	1	sp|P20827|EFNA1_HUMAN	15.6	205	Ephrin-A1 OS=Homo sapiens OX=9606 GN=EFNA1 PE=1 SV=2		1	14	14	14	14	1.67307e+06	1.09229e+06	1.71416e+06	2.05656e+06	1.09185e+06	1.35357e+06	1.4488e+06	1.13943e+06	2.0003e+06	1.62049e+06	817967	2.65794e+06	1.58332e+06	2.46524e+06	2.15822e+06	1.56195e+06	996719	0.200621	1.14919	0.434804	0.524681	1.50778e+06	1.73273e+06	up	no	1.55797e+06	1.04508e+06	2.08917e+06	1.28947e+06	1.45195e+06	1.88584e+06	1.65048e+06	2.4954e+06	1.52179e+06	2.00296e+06	1.47257e+06
1484	1445	400	1	sp|Q14165|MLEC_HUMAN	45.2	292	Malectin OS=Homo sapiens OX=9606 GN=MLEC PE=1 SV=1		1	26	26	26	26	2.09726e+06	1.17138e+06	1.7701e+06	1.5392e+06	1.19471e+06	1.83987e+06	1.79633e+06	912828	1.38966e+06	1.76213e+06	1.3203e+06	1.82346e+06	1.68556e+06	1.61557e+06	1.80455e+06	1.87291e+06	2.04844e+06	0.193053	1.14318	0.337027	0.428607	1.52348e+06	1.74161e+06	up	no	1.95297e+06	1.12076e+06	1.56361e+06	1.75274e+06	1.80024e+06	1.31013e+06	1.79474e+06	1.71195e+06	1.62005e+06	1.67473e+06	1.76574e+06
642	615	401	1	sp|P10599|THIO_HUMAN	83.8	105	Thioredoxin OS=Homo sapiens OX=9606 GN=TXN PE=1 SV=3		1	40	40	40	40	1.59644e+06	1.64854e+06	2.71756e+06	1.12288e+06	3.76735e+06	1.25695e+06	1.25658e+06	1.40227e+06	1.71571e+06	1.01741e+06	1.4159e+06	1.23783e+06	1.22611e+06	1.7873e+06	1.20109e+06	1.27734e+06	1.25826e+06	-0.491637	-1.40604	0.0573331	0.115779	1.83159e+06	1.30266e+06	down	no	1.48661e+06	1.57729e+06	1.14068e+06	1.19743e+06	1.25931e+06	1.61753e+06	1.03624e+06	1.16214e+06	1.17846e+06	1.11468e+06	1.20425e+06
1788	1742	402	1	sp|Q8N3T6|T132C_HUMAN	28.9	1108	Transmembrane protein 132C OS=Homo sapiens OX=9606 GN=TMEM132C PE=1 SV=3		1	42	42	42	42	1.56413e+06	1.69438e+06	1.25957e+06	1.5502e+06	942325	1.50889e+06	1.4073e+06	1.26841e+06	1.66698e+06	1.58063e+06	1.45607e+06	1.78317e+06	1.99686e+06	1.26267e+06	2.30795e+06	1.87169e+06	1.89659e+06	0.308164	1.23813	0.105616	0.179804	1.42913e+06	1.76945e+06	up	no	1.45652e+06	1.62115e+06	1.57477e+06	1.43744e+06	1.41037e+06	1.57159e+06	1.60988e+06	1.67412e+06	1.91925e+06	2.14192e+06	1.76458e+06
1763	1717	403	1	sp|Q8IWV2|CNTN4_HUMAN	44.2	1026	Contactin-4 OS=Homo sapiens OX=9606 GN=CNTN4 PE=1 SV=1		0.934	61	57	59.076	57	2.28497e+06	1.38385e+06	1.06656e+06	1.40544e+06	708015	818723	1.42414e+06	984528	951957	1.73425e+06	2.05371e+06	2.04174e+06	1.9907e+06	1.55799e+06	2.68523e+06	2.22476e+06	1.70205e+06	0.705938	1.6312	0.00314723	0.0142731	1.22535e+06	1.9988e+06	up	med	2.12778e+06	1.32404e+06	1.42773e+06	779954	1.42724e+06	897482	1.76634e+06	1.91689e+06	1.91333e+06	2.49205e+06	2.09745e+06
1762	1716	404	1	sp|Q8IWU5|SULF2_HUMAN	2.5	870	Extracellular sulfatase Sulf-2 OS=Homo sapiens OX=9606 GN=SULF2 PE=1 SV=1		1	6	6	6	6	2.19676e+06	1.58722e+06	850768	1.69758e+06	587379	1.36147e+06	1.99969e+06	935938	1.16919e+06	1.43805e+06	1.91081e+06	2.02415e+06	1.78184e+06	1.62955e+06	2.02573e+06	2.24618e+06	1.3993e+06	0.392847	1.31298	0.124883	0.201706	1.37622e+06	1.80695e+06	up	no	2.04563e+06	1.51863e+06	1.72449e+06	1.297e+06	2.00405e+06	1.10229e+06	1.46466e+06	1.90037e+06	1.7126e+06	1.88e+06	2.11764e+06
897	867	405	1	sp|P23582|ANFC_HUMAN	22.2	126	C-type natriuretic peptide OS=Homo sapiens OX=9606 GN=NPPC PE=1 SV=1		1	10	10	10	10	2.57376e+06	1.40081e+06	1.28329e+06	1.93883e+06	432864	1.49008e+06	1.74791e+06	654080	1.21722e+06	1.44854e+06	1.89325e+06	1.49751e+06	1.63381e+06	1.94779e+06	2.07944e+06	1.99958e+06	1.85341e+06	0.342076	1.26758	0.230215	0.3224	1.41543e+06	1.79417e+06	up	no	2.39669e+06	1.34028e+06	1.96957e+06	1.41952e+06	1.75172e+06	1.14757e+06	1.47534e+06	1.40593e+06	1.57031e+06	1.92985e+06	1.88516e+06
1300	1265	406	1	sp|P68104|EF1A1_HUMAN (+1)	42.6	462	Elongation factor 1-alpha 1 OS=Homo sapiens OX=9606 GN=EEF1A1 PE=1 SV=1		0.909	44	40	41.818	40	1.54663e+06	647763	5.4969e+06	425046	7.22562e+06	560113	578290	3.58028e+06	485325	418802	503085	353043	338135	2.03612e+06	271923	293323	307162	-2.01403	-4.03908	0.00205748	0.0107	2.28289e+06	565199	down	med	1.44022e+06	619770	431785	533589	579549	457553	426552	331454	324994	252361	276538
813	785	407	1	sp|P19652|A1AG2_HUMAN	45.3	201	Alpha-1-acid glycoprotein 2 OS=Homo sapiens OX=9606 GN=ORM2 PE=1 SV=2	yes?	0.902	41	37	38.423	37	163072	58344.6	83450.8	126917	373639	6.07984e+06	321582	1.07508e+06	8.38026e+06	179615	614615	53249.3	155230	267196	66668.7	61412.9	88627.1	-3.31655	-9.9628	0.000597348	0.00493444	1.85135e+06	185827	down	high	151854	55823.2	128929	5.79194e+06	322282	7.90071e+06	182939	49993	149198	61872.5	57898.6
905	875	408	1	sp|P24821|TENA_HUMAN	31	2201	Tenascin OS=Homo sapiens OX=9606 GN=TNC PE=1 SV=3		1	55	55	55	55	1.31677e+06	1.6598e+06	2.02504e+06	1.08012e+06	1.32828e+06	1.46512e+06	1.63171e+06	836174	1.32427e+06	1.56132e+06	1.95029e+06	1.69158e+06	1.78266e+06	1.42888e+06	1.97326e+06	1.36546e+06	2.11198e+06	0.30031	1.23141	0.137711	0.217778	1.40748e+06	1.73318e+06	up	no	1.22618e+06	1.58807e+06	1.09724e+06	1.39574e+06	1.63526e+06	1.24849e+06	1.59021e+06	1.58813e+06	1.71338e+06	1.83131e+06	1.28732e+06
2080	2033	409	1	sp|Q9HAR2|AGRL3_HUMAN	21	1447	Adhesion G protein-coupled receptor L3 OS=Homo sapiens OX=9606 GN=ADGRL3 PE=1 SV=2		0.943	53	50	52.344	49	1.94341e+06	1.5773e+06	911489	1.63103e+06	814187	1.11611e+06	1.567e+06	1.02688e+06	1.06034e+06	1.37875e+06	1.23784e+06	1.98416e+06	1.97174e+06	1.5821e+06	2.57683e+06	2.04847e+06	2.46946e+06	0.558623	1.47286	0.0174411	0.0485212	1.29419e+06	1.90617e+06	up	med	1.80971e+06	1.50914e+06	1.65689e+06	1.06326e+06	1.57041e+06	999661	1.40427e+06	1.86283e+06	1.89512e+06	2.39145e+06	1.93125e+06
1866	1820	410	1	sp|Q92673|SORL_HUMAN	22.3	2214	Sortilin-related receptor OS=Homo sapiens OX=9606 GN=SORL1 PE=1 SV=2		1	48	48	48	48	1.50202e+06	1.06966e+06	1.53133e+06	1.16651e+06	1.29122e+06	1.22286e+06	1.41992e+06	753905	1.09305e+06	1.58167e+06	1.22073e+06	2.04603e+06	1.95184e+06	3.51289e+06	1.41941e+06	1.8198e+06	1.63439e+06	0.628631	1.5461	0.00654726	0.0247353	1.22783e+06	1.89835e+06	up	med	1.39868e+06	1.02343e+06	1.18501e+06	1.16496e+06	1.42301e+06	1.0305e+06	1.61094e+06	1.92091e+06	1.87598e+06	1.3173e+06	1.71567e+06
735	707	411	1	sp|P14625|ENPL_HUMAN	39	803	Endoplasmin OS=Homo sapiens OX=9606 GN=HSP90B1 PE=1 SV=1		0.965	57	55	56.325	55	1.07937e+06	1.3588e+06	1.50656e+06	1.45182e+06	3.09119e+06	2.28441e+06	1.20294e+06	3.60995e+06	1.40191e+06	1.39497e+06	1.01792e+06	1.15346e+06	1.31943e+06	1.07538e+06	1.06582e+06	714236	508078	-0.872159	-1.8304	0.00302241	0.0139374	1.88744e+06	1.03116e+06	down	med	1.00511e+06	1.30008e+06	1.47484e+06	2.17623e+06	1.20556e+06	1.32169e+06	1.42078e+06	1.08293e+06	1.26815e+06	989149	673364
538	517	412	1	sp|P07333|CSF1R_HUMAN	24	972	Macrophage colony-stimulating factor 1 receptor OS=Homo sapiens OX=9606 GN=CSF1R PE=1 SV=2		1	86	86	86	86	1.68008e+06	1.50359e+06	2.16712e+06	1.23404e+06	1.584e+06	1.43437e+06	1.5193e+06	943719	1.25582e+06	1.35803e+06	1.30945e+06	1.92949e+06	1.65419e+06	1.25346e+06	1.72242e+06	1.74479e+06	1.8667e+06	0.116588	1.08417	0.555054	0.629961	1.48023e+06	1.60482e+06	up	no	1.5645e+06	1.43861e+06	1.25361e+06	1.36644e+06	1.52261e+06	1.18396e+06	1.38317e+06	1.8115e+06	1.5899e+06	1.59851e+06	1.64494e+06
1647	1602	413	1	sp|Q6EMK4|VASN_HUMAN	22.3	673	Vasorin OS=Homo sapiens OX=9606 GN=VASN PE=1 SV=1		1	15	15	15	15	1.56172e+06	1.50361e+06	2.15461e+06	2.14731e+06	1.17595e+06	1.75058e+06	1.41699e+06	1.18122e+06	1.58189e+06	1.77216e+06	1.20203e+06	1.81391e+06	1.41661e+06	1.33028e+06	1.47443e+06	1.40301e+06	1.05495e+06	-0.16599	-1.12194	0.405962	0.497303	1.60821e+06	1.43342e+06	down	no	1.45428e+06	1.43863e+06	2.18136e+06	1.66769e+06	1.42008e+06	1.49137e+06	1.80496e+06	1.70299e+06	1.36156e+06	1.36836e+06	1.32273e+06
1580	1539	414	1	sp|Q16706|MA2A1_HUMAN	32.1	1144	Alpha-mannosidase 2 OS=Homo sapiens OX=9606 GN=MAN2A1 PE=1 SV=2		0.942	52	49	50.75	49	1.17054e+06	1.66035e+06	1.07399e+06	1.13253e+06	1.21487e+06	1.96235e+06	1.6242e+06	1.90346e+06	1.68142e+06	1.51411e+06	1.4441e+06	1.53185e+06	1.85221e+06	1.06741e+06	1.99682e+06	1.80384e+06	1.24584e+06	0.0620048	1.04392	0.76222	0.815735	1.49152e+06	1.55702e+06	up	no	1.09001e+06	1.58859e+06	1.15049e+06	1.86942e+06	1.62773e+06	1.5852e+06	1.54213e+06	1.43817e+06	1.78023e+06	1.85317e+06	1.70061e+06
188	174	415	1	sp|O60462|NRP2_HUMAN	43.6	931	Neuropilin-2 OS=Homo sapiens OX=9606 GN=NRP2 PE=1 SV=3		1	47	47	47	47	1.65603e+06	1.25589e+06	1.06208e+06	1.54843e+06	1.32257e+06	1.98177e+06	1.4401e+06	1.24946e+06	1.63609e+06	1.75792e+06	1.28271e+06	1.83215e+06	1.76017e+06	1.35555e+06	1.89663e+06	1.60699e+06	1.99107e+06	0.205759	1.15329	0.270204	0.363347	1.46138e+06	1.6854e+06	up	no	1.5421e+06	1.20162e+06	1.57298e+06	1.88793e+06	1.44323e+06	1.54247e+06	1.79045e+06	1.72011e+06	1.69176e+06	1.76019e+06	1.51503e+06
1286	1251	416	1	sp|P62937|PPIA_HUMAN	64.2	165	Peptidyl-prolyl cis-trans isomerase A OS=Homo sapiens OX=9606 GN=PPIA PE=1 SV=2		1	44	44	44	44	668665	1.59092e+06	2.02339e+06	631860	9.18267e+06	914627	929891	2.93502e+06	2.09288e+06	605048	942634	634658	636726	530666	564425	637599	608746	-1.85281	-3.61204	9.93754e-05	0.00174225	2.32999e+06	645063	down	high	622663	1.52216e+06	641878	871316	931916	1.97312e+06	616245	595848	611981	523821	601113
1995	1949	417	1	sp|Q9BU40|CRDL1_HUMAN	43.6	456	Chordin-like protein 1 OS=Homo sapiens OX=9606 GN=CHRDL1 PE=1 SV=2		1	38	38	38	38	1.53704e+06	1.43711e+06	830914	1.15012e+06	634151	1.58913e+06	1.65819e+06	1.42538e+06	1.77477e+06	1.74552e+06	1.47761e+06	1.9046e+06	2.07351e+06	1.29747e+06	1.73591e+06	2.17246e+06	1.21756e+06	0.348691	1.2734	0.133674	0.213103	1.33742e+06	1.70308e+06	up	no	1.43129e+06	1.375e+06	1.16835e+06	1.51388e+06	1.6618e+06	1.67321e+06	1.77783e+06	1.78813e+06	1.99293e+06	1.61103e+06	2.04814e+06
992	961	418	1	sp|P32119|PRDX2_HUMAN	62.6	198	Peroxiredoxin-2 OS=Homo sapiens OX=9606 GN=PRDX2 PE=1 SV=5		0.909	44	40	42.462	40	653015	8.12864e+06	2.1716e+06	1.02737e+06	879333	470540	395525	850876	915519	287864	2.752e+06	555983	1.16012e+06	957826	511558	888089	640186	-0.828695	-1.77608	0.158424	0.242498	1.72138e+06	969203	down	no	608089	7.77736e+06	1.04366e+06	448258	396386	863130	293191	521983	1.11503e+06	474757	837269
2022	1976	419	1	sp|Q9BZR6|RTN4R_HUMAN	42.5	473	Reticulon-4 receptor OS=Homo sapiens OX=9606 GN=RTN4R PE=1 SV=1		0.939	33	31	32.459	33	2.03905e+06	1.38237e+06	704793	1.83741e+06	702115	607832	1.38366e+06	1.30446e+06	700278	1.2679e+06	1.55199e+06	2.59849e+06	1.9108e+06	1.51004e+06	3.00882e+06	1.88765e+06	1.18437e+06	0.654705	1.57429	0.0278002	0.0686406	1.18466e+06	1.86501e+06	up	low	1.89877e+06	1.32263e+06	1.86654e+06	579049	1.38667e+06	660206	1.29136e+06	2.43959e+06	1.83654e+06	2.79236e+06	1.77963e+06
860	832	420	1	sp|P22061|PIMT_HUMAN	58.1	227	Protein-L-isoaspartate(D-aspartate) O-methyltransferase OS=Homo sapiens OX=9606 GN=PCMT1 PE=1 SV=4		1	36	36	36	36	1.62401e+06	1.92695e+06	769948	1.26556e+06	1.91991e+06	1.16232e+06	1.58081e+06	1.25216e+06	1.73217e+06	1.22655e+06	1.57809e+06	1.81316e+06	1.67392e+06	998496	2.44052e+06	1.4459e+06	1.1355e+06	0.0657736	1.04665	0.77863	0.827648	1.47043e+06	1.53902e+06	up	no	1.51228e+06	1.84368e+06	1.28562e+06	1.10728e+06	1.58425e+06	1.63305e+06	1.24925e+06	1.70228e+06	1.60887e+06	2.26495e+06	1.36316e+06
172	158	421	1	sp|O43707|ACTN4_HUMAN	46.3	911	Alpha-actinin-4 OS=Homo sapiens OX=9606 GN=ACTN4 PE=1 SV=2		0.679	53	36	45.471	36	657516	450092	3.15539e+06	487077	1.35734e+07	568693	820772	2.528e+06	552743	402966	400435	276671	273634	1.22101e+06	225559	277230	311719	-2.57968	-5.97808	0.000260935	0.0029987	2.53263e+06	423653	down	high	612281	430641	494800	541764	822559	521113	410423	259753	263000	209332	261366
2166	2118	422	1	sp|Q9NZT1|CALL5_HUMAN	75.3	146	Calmodulin-like protein 5 OS=Homo sapiens OX=9606 GN=CALML5 PE=1 SV=2		1	42	42	42	42	1.85649e+06	44222.2	9.062e+06	262318	513246	223609	140615	750157	284670	138036	1.48478e+06	655945	283942	6.44004e+06	177528	97972.9	263932	-0.291356	-1.22379	0.767957	0.820276	1.4597e+06	1.19277e+06	down	no	1.72877e+06	42311.2	266477	213021	140921	268380	140590	615833	272907	164757	92366.5
447	430	423	1	sp|P04083|ANXA1_HUMAN	46.5	346	Annexin A1 OS=Homo sapiens OX=9606 GN=ANXA1 PE=1 SV=2		1	37	37	37	37	427892	483993	835326	623618	1.99524e+07	480473	967570	966577	729909	332671	520027	328771	333869	293993	277169	314160	312771	-3.06055	-8.34293	8.87498e-05	0.00171317	2.82975e+06	339179	down	high	398454	463076	633506	457721	969676	688141	338827	308666	320894	257230	296183
346	329	424	1	sp|P01178|NEU1_HUMAN	75.2	125	Oxytocin-neurophysin 1 OS=Homo sapiens OX=9606 GN=OXT PE=1 SV=1		0.6	15	9	12.375	9	1.3113e+06	822815	1.33141e+06	1.23224e+06	508912	2.35128e+06	1.72743e+06	368635	1.41085e+06	1.96605e+06	1.14606e+06	2.25576e+06	1.72309e+06	1.61878e+06	1.48016e+06	1.53977e+06	3.32475e+06	0.614125	1.53063	0.0611956	0.121341	1.22943e+06	1.8818e+06	up	no	1.22109e+06	787257	1.25177e+06	2.23994e+06	1.73119e+06	1.33011e+06	2.00243e+06	2.11781e+06	1.65612e+06	1.37368e+06	1.45166e+06
1657	1612	425	1	sp|Q6MZW2|FSTL4_HUMAN	48.6	842	Follistatin-related protein 4 OS=Homo sapiens OX=9606 GN=FSTL4 PE=1 SV=3		0.959	49	47	47.931	47	1.37269e+06	2.19495e+06	650727	1.40071e+06	658013	621186	1.0876e+06	1.3368e+06	999956	1.32792e+06	1.52024e+06	2.26421e+06	2.61623e+06	1.10524e+06	3.22809e+06	1.73047e+06	937677	0.68288	1.60534	0.0281498	0.0691193	1.14696e+06	1.84126e+06	up	low	1.27826e+06	2.10009e+06	1.42292e+06	591771	1.08997e+06	942735	1.3525e+06	2.12575e+06	2.51456e+06	2.99586e+06	1.63145e+06
236	221	426	1	sp|O75509|TNR21_HUMAN	16.8	655	Tumor necrosis factor receptor superfamily member 21 OS=Homo sapiens OX=9606 GN=TNFRSF21 PE=1 SV=1		1	28	28	28	28	2.23705e+06	1.21107e+06	878004	1.50732e+06	845745	1.06783e+06	1.93082e+06	820655	976335	1.49708e+06	1.5392e+06	2.11271e+06	1.55135e+06	1.3654e+06	1.95585e+06	1.83791e+06	1.87143e+06	0.428883	1.34619	0.0753896	0.140595	1.27498e+06	1.71637e+06	up	no	2.08315e+06	1.15873e+06	1.53122e+06	1.01727e+06	1.93502e+06	920465	1.52479e+06	1.98352e+06	1.49106e+06	1.81515e+06	1.73273e+06
2164	2116	427	1	sp|Q9NZP8|C1RL_HUMAN	34.9	487	Complement C1r subcomponent-like protein OS=Homo sapiens OX=9606 GN=C1RL PE=1 SV=2		0.889	27	24	24.193	24	1.20644e+06	1.22658e+06	826860	2.50553e+06	1.71931e+06	2.80693e+06	1.33451e+06	2.21135e+06	1.36909e+06	1.60989e+06	1.12268e+06	1.13473e+06	1.18512e+06	1.28069e+06	958177	1.1731e+06	1.48214e+06	-0.44251	-1.35897	0.078092	0.143802	1.68962e+06	1.24331e+06	down	no	1.12344e+06	1.17357e+06	2.54525e+06	2.67401e+06	1.33741e+06	1.29075e+06	1.63968e+06	1.06534e+06	1.13906e+06	889246	1.10597e+06
2067	2020	428	1	sp|Q9H4D0|CSTN2_HUMAN	21.3	955	Calsyntenin-2 OS=Homo sapiens OX=9606 GN=CLSTN2 PE=1 SV=2		0.966	29	28	28.063	28	1.14999e+06	1.64477e+06	1.06089e+06	1.18074e+06	660028	1.07683e+06	1.58927e+06	718102	1.10435e+06	1.97837e+06	1.55139e+06	1.65197e+06	2.05601e+06	1.33579e+06	2.05655e+06	2.33515e+06	1.86868e+06	0.712383	1.63851	0.00118775	0.00747022	1.13166e+06	1.85424e+06	up	high	1.07087e+06	1.57369e+06	1.19946e+06	1.02584e+06	1.59273e+06	1.04116e+06	2.01498e+06	1.55095e+06	1.9761e+06	1.9086e+06	2.20152e+06
380	363	429	1	sp|P01860|IGHG3_HUMAN	53.8	446	Immunoglobulin heavy constant gamma 3 OS=Homo sapiens OX=9606 GN=IGHG3 PE=1 SV=3	yes	0.277	119	33	61.836	33	72822.2	298147	66149	158456	812339	6.24858e+06	208868	5.35839e+06	403004	555215	566316	882481	175414	307393	144415	41325.7	405212	-1.97656	-3.93553	0.0225888	0.0591675	1.51408e+06	384722	down	low	67812.3	285262	160968	5.95269e+06	209323	379943	565490	828516	168597	134026	38960.9
340	323	430	1	sp|P01040|CYTA_HUMAN	75.5	98	Cystatin-A OS=Homo sapiens OX=9606 GN=CSTA PE=1 SV=1		1	18	18	18	18	1.90158e+06	377592	3.2918e+06	740441	3.54525e+06	750483	685961	894507	589263	526420	2.0533e+06	1.96056e+06	718649	3.12185e+06	819925	583905	926350	-0.0845214	-1.06034	0.868615	0.896807	1.41965e+06	1.33887e+06	down	no	1.77076e+06	361274	752181	714945	687454	555543	536162	1.84067e+06	690720	760940	550491
1666	1621	431	1	sp|Q6UVK1|CSPG4_HUMAN	21.7	2322	Chondroitin sulfate proteoglycan 4 OS=Homo sapiens OX=9606 GN=CSPG4 PE=1 SV=2		1	46	46	46	46	1.43075e+06	1.29118e+06	1.09065e+06	1.65146e+06	1.6742e+06	1.6433e+06	1.20651e+06	1.26153e+06	1.646e+06	1.49691e+06	1.28287e+06	1.69892e+06	1.46261e+06	1.37202e+06	1.64978e+06	1.56353e+06	1.55917e+06	0.076363	1.05436	0.658255	0.723882	1.43284e+06	1.51073e+06	up	no	1.33232e+06	1.23538e+06	1.67764e+06	1.56549e+06	1.20914e+06	1.55181e+06	1.52461e+06	1.59503e+06	1.40577e+06	1.53109e+06	1.47406e+06
854	826	432	1	sp|P21802|FGFR2_HUMAN	14.6	821	Fibroblast growth factor receptor 2 OS=Homo sapiens OX=9606 GN=FGFR2 PE=1 SV=1		0.75	32	24	29.333	24	1.90965e+06	1.11489e+06	1.2799e+06	1.34424e+06	950530	1.19508e+06	1.42564e+06	906402	1.2795e+06	1.40771e+06	1.33903e+06	1.85329e+06	1.7334e+06	1.53711e+06	1.98989e+06	1.78496e+06	1.77509e+06	0.404589	1.32371	0.0361215	0.0835475	1.26732e+06	1.67756e+06	up	low	1.77827e+06	1.06671e+06	1.36556e+06	1.13849e+06	1.42874e+06	1.20628e+06	1.43376e+06	1.73996e+06	1.66604e+06	1.84674e+06	1.68282e+06
1165	1131	433	1	sp|P52566|GDIR2_HUMAN	53.7	201	Rho GDP-dissociation inhibitor 2 OS=Homo sapiens OX=9606 GN=ARHGDIB PE=1 SV=3		1	38	38	38	38	478114	635317	564654	537609	1.54615e+07	679101	965892	2.30605e+06	746591	483173	500133	536265	486375	350799	466790	449477	504985	-2.39626	-5.26435	0.000449655	0.00407848	2.48609e+06	472250	down	high	445221	607861	546133	646943	967995	703868	492114	503471	467473	433209	423756
367	350	434	1	sp|P01715|LV301_HUMAN	51.3	115	Immunoglobulin lambda variable 3-1 OS=Homo sapiens OX=9606 GN=IGLV3-1 PE=1 SV=2	yes	0.917	24	22	23.128	22	39553.6	32786.7	23490.2	45602.2	58887.2	705958	118441	1.64989e+07	344598	859473	46448.5	27379.8	26395.4	21199.1	18629.7	14615.7	22542.5	-3.93742	-15.3209	0.00467099	0.0194882	1.98536e+06	129585	down	med	36832.5	31369.8	46325.2	672529	118699	324879	875378	25705.5	25369.6	17289.5	13779.3
379	362	435	1	sp|P01859|IGHG2_HUMAN	62.8	395	Immunoglobulin heavy constant gamma 2 OS=Homo sapiens OX=9606 GN=IGHG2 PE=1 SV=3	yes	0.3	140	42	84.796	40	340871	33325.4	265623	58565.2	160807	82340.3	35347.1	46296.8	62102.9	48746.6	1.06809e+06	56175.5	226867	341961	77304.5	54471.5	84403.7	1.02126	2.02968	0.118545	0.194327	120587	244753	up	no	317420	31885.2	59493.8	78441.2	35424	58549.1	49648.7	52740.3	218050	71743.3	51354.5
1511	1472	436	1	sp|Q14C87|T132D_HUMAN	20.5	1099	Transmembrane protein 132D OS=Homo sapiens OX=9606 GN=TMEM132D PE=1 SV=1		1	37	37	37	37	1.74874e+06	1.80236e+06	606011	930847	816852	433779	2.00106e+06	1.33511e+06	815596	1.03615e+06	1.93693e+06	2.02115e+06	1.70053e+06	658052	3.08758e+06	1.63615e+06	998367	0.487662	1.40217	0.161146	0.245632	1.16559e+06	1.63436e+06	up	no	1.62843e+06	1.72447e+06	945605	413239	2.00542e+06	768925	1.05532e+06	1.89755e+06	1.63444e+06	2.86546e+06	1.54252e+06
1368	1329	437	1	sp|Q03167|TGBR3_HUMAN	16.8	851	Transforming growth factor beta receptor type 3 OS=Homo sapiens OX=9606 GN=TGFBR3 PE=1 SV=3		1	30	30	30	30	1.33004e+06	1.23801e+06	1.2727e+06	1.59327e+06	1.27797e+06	1.38331e+06	1.41233e+06	996674	1.52772e+06	1.50524e+06	1.06506e+06	1.58947e+06	1.49548e+06	1.56584e+06	1.73722e+06	1.79521e+06	1.83112e+06	0.23471	1.17667	0.188086	0.276524	1.33689e+06	1.57308e+06	up	no	1.23854e+06	1.18451e+06	1.61853e+06	1.31781e+06	1.4154e+06	1.4403e+06	1.5331e+06	1.49227e+06	1.43737e+06	1.61225e+06	1.69249e+06
1323	1284	438	1	sp|P80303|NUCB2_HUMAN	53.3	420	Nucleobindin-2 OS=Homo sapiens OX=9606 GN=NUCB2 PE=1 SV=3		0.909	33	30	30.968	30	852096	1.11137e+06	943612	1.55261e+06	957749	1.38209e+06	1.51822e+06	1.19638e+06	1.58278e+06	1.61459e+06	1.64539e+06	1.6047e+06	1.62655e+06	1.65182e+06	1.51327e+06	1.57597e+06	2.15376e+06	0.440497	1.35707	0.0220349	0.058133	1.23299e+06	1.67326e+06	up	low	793474	1.06334e+06	1.57723e+06	1.31664e+06	1.52153e+06	1.4922e+06	1.64447e+06	1.50657e+06	1.56334e+06	1.40441e+06	1.48578e+06
2316	2267	439	1	sp|Q9Y646|CBPQ_HUMAN	53.4	472	Carboxypeptidase Q OS=Homo sapiens OX=9606 GN=CPQ PE=1 SV=1		1	56	56	56	56	1.69838e+06	1.37327e+06	1.50523e+06	1.56848e+06	330431	1.38753e+06	1.55051e+06	648404	889119	1.9003e+06	1.47836e+06	1.56262e+06	2.04985e+06	1.90204e+06	677830	2.39973e+06	1.25432e+06	0.442088	1.35857	0.157896	0.242138	1.21682e+06	1.65313e+06	up	no	1.58154e+06	1.31393e+06	1.59335e+06	1.32182e+06	1.55389e+06	838240	1.93547e+06	1.46706e+06	1.97019e+06	629067	2.26241e+06
523	503	440	1	sp|P06744|G6PI_HUMAN	31	558	Glucose-6-phosphate isomerase OS=Homo sapiens OX=9606 GN=GPI PE=1 SV=4		1	30	30	30	30	346516	745187	1.16773e+06	359817	1.10056e+07	813247	683899	3.65609e+06	1.48781e+06	410359	791645	340839	430148	571397	437889	328420	428521	-2.26832	-4.81763	0.000255002	0.00294594	2.25177e+06	467402	down	high	322677	712983	365521	774737	685388	1.40267e+06	417953	319996	413431	406388	309627
2219	2171	441	1	sp|Q9UJJ9|GNPTG_HUMAN	40.3	305	N-acetylglucosamine-1-phosphotransferase subunit gamma OS=Homo sapiens OX=9606 GN=GNPTG PE=1 SV=1		1	24	24	24	24	1.02928e+06	1.22821e+06	1.03005e+06	1.28961e+06	914740	1.8309e+06	872131	1.09682e+06	1.6992e+06	1.81979e+06	1.18502e+06	1.65379e+06	1.94526e+06	1.54542e+06	1.27382e+06	1.85879e+06	1.79108e+06	0.420196	1.33811	0.0444207	0.0961572	1.22122e+06	1.63412e+06	up	low	958471	1.17513e+06	1.31006e+06	1.7442e+06	874030	1.60197e+06	1.85347e+06	1.55265e+06	1.86966e+06	1.18218e+06	1.75243e+06
2174	2126	442	1	sp|Q9P232|CNTN3_HUMAN	35.9	1028	Contactin-3 OS=Homo sapiens OX=9606 GN=CNTN3 PE=1 SV=3		0.98	51	50	50.758	50	1.90587e+06	1.35499e+06	1.04482e+06	1.29719e+06	658556	760992	1.57008e+06	807269	813826	1.31969e+06	1.59798e+06	1.81604e+06	1.77512e+06	1.09049e+06	2.41869e+06	1.52856e+06	1.52868e+06	0.526273	1.4402	0.0356264	0.0827708	1.13484e+06	1.63441e+06	up	low	1.77476e+06	1.29643e+06	1.31776e+06	724956	1.5735e+06	767255	1.34411e+06	1.70499e+06	1.70613e+06	2.24469e+06	1.44109e+06
306	289	443	1	sp|P00390|GSHR_HUMAN	35.2	522	Glutathione reductase, mitochondrial OS=Homo sapiens OX=9606 GN=GSR PE=1 SV=2		1	30	30	30	30	1.22094e+06	1.2069e+06	1.81232e+06	1.42103e+06	4.21144e+06	1.42103e+06	1.17269e+06	1.72662e+06	1.55805e+06	906418	986112	1.04633e+06	1.07866e+06	869629	931795	1.11089e+06	954355	-0.828485	-1.77582	0.00143163	0.00850638	1.75011e+06	985523	down	high	1.13694e+06	1.15474e+06	1.44356e+06	1.35374e+06	1.17524e+06	1.46889e+06	923191	982341	1.03674e+06	864762	1.04732e+06
932	901	444	1	sp|P26992|CNTFR_HUMAN	20.2	372	Ciliary neurotrophic factor receptor subunit alpha OS=Homo sapiens OX=9606 GN=CNTFR PE=1 SV=2		1	13	13	13	13	2.07687e+06	1.13123e+06	1.05474e+06	1.32099e+06	697124	890655	1.29547e+06	943804	839008	1.42562e+06	1.4146e+06	1.55086e+06	1.64719e+06	1.50091e+06	2.39683e+06	1.65136e+06	1.62486e+06	0.536192	1.45014	0.0188219	0.0514497	1.13888e+06	1.65153e+06	up	low	1.93399e+06	1.08234e+06	1.34194e+06	848479	1.29829e+06	790997	1.452e+06	1.45602e+06	1.58318e+06	2.2244e+06	1.55686e+06
738	710	445	1	sp|P14780|MMP9_HUMAN	44.8	707	Matrix metalloproteinase-9 OS=Homo sapiens OX=9606 GN=MMP9 PE=1 SV=3		1	49	49	49	49	247581	407986	541057	370567	1.94152e+07	662619	900770	381632	1.0619e+06	303845	312450	314983	269342	353455	307344	282578	335758	-3.1042	-8.59916	0.000175658	0.00236546	2.66548e+06	309969	down	high	230548	390355	376443	631241	902731	1.00114e+06	309467	295722	258875	285234	266408
2141	2093	446	1	sp|Q9NX62|IMPA3_HUMAN	43.7	359	Golgi-resident adenosine 3',5'-bisphosphate 3'-phosphatase OS=Homo sapiens OX=9606 GN=BPNT2 PE=1 SV=1		1	25	25	25	25	1.84674e+06	1.92734e+06	566278	1.24082e+06	553549	986948	1.22456e+06	1.42828e+06	1.06863e+06	1.06053e+06	1.4162e+06	1.68303e+06	1.52836e+06	1.13707e+06	2.17688e+06	1.70272e+06	1.17683e+06	0.301871	1.23274	0.265338	0.359246	1.20479e+06	1.4852e+06	up	no	1.71969e+06	1.84405e+06	1.26049e+06	940213	1.22722e+06	1.00748e+06	1.08016e+06	1.58011e+06	1.46896e+06	2.02027e+06	1.60528e+06
942	911	447	1	sp|P27824|CALX_HUMAN	36.7	592	Calnexin OS=Homo sapiens OX=9606 GN=CANX PE=1 SV=2		1	27	27	27	27	1.55091e+06	898715	1.85977e+06	1.10219e+06	2.23613e+06	1.11794e+06	1.19831e+06	930142	1.09133e+06	1.09122e+06	1.32832e+06	1.47472e+06	1.46311e+06	1.2351e+06	1.7679e+06	1.58323e+06	1.51936e+06	0.105621	1.07596	0.633157	0.701698	1.33172e+06	1.43287e+06	up	no	1.44421e+06	859877	1.11967e+06	1.065e+06	1.20092e+06	1.02888e+06	1.11141e+06	1.38454e+06	1.40625e+06	1.64072e+06	1.49263e+06
1375	1336	448	1	sp|Q04756|HGFA_HUMAN	30.7	655	Hepatocyte growth factor activator OS=Homo sapiens OX=9606 GN=HGFAC PE=1 SV=1		1	28	28	28	28	872495	1.47467e+06	712373	2.50878e+06	1.28444e+06	1.99076e+06	1.42549e+06	1.64376e+06	2.42496e+06	1.77209e+06	859832	835457	892213	1.15199e+06	1.16696e+06	1.08742e+06	1.61979e+06	-0.441345	-1.35787	0.109909	0.18515	1.59308e+06	1.17322e+06	down	no	812470	1.41094e+06	2.54856e+06	1.89649e+06	1.4286e+06	2.2862e+06	1.80489e+06	784367	857539	1.08301e+06	1.0252e+06
2249	2201	449	1	sp|Q9UM22|EPDR1_HUMAN	41.1	224	Mammalian ependymin-related protein 1 OS=Homo sapiens OX=9606 GN=EPDR1 PE=1 SV=2		1	15	15	15	15	1.85797e+06	1.44324e+06	505140	1.37302e+06	557528	427756	1.13061e+06	572536	993018	1.30895e+06	978008	2.38714e+06	2.1067e+06	1.3838e+06	2.61586e+06	1.69161e+06	1.73573e+06	0.851096	1.80387	0.00776793	0.0278523	984536	1.77598e+06	up	med	1.73015e+06	1.38087e+06	1.39479e+06	407500	1.13307e+06	936194	1.33317e+06	2.24116e+06	2.02483e+06	2.42767e+06	1.59481e+06
913	883	450	1	sp|P25774|CATS_HUMAN	46.2	331	Cathepsin S OS=Homo sapiens OX=9606 GN=CTSS PE=1 SV=3		1	29	29	29	29	1.18315e+06	989035	2.37129e+06	1.42578e+06	1.65709e+06	1.85126e+06	1.24673e+06	901475	1.12343e+06	1.22125e+06	1.04974e+06	1.43964e+06	1.02013e+06	1.56693e+06	946352	1.24241e+06	1.62274e+06	-0.164819	-1.12103	0.475277	0.56118	1.41658e+06	1.26365e+06	down	no	1.10175e+06	946293	1.44838e+06	1.7636e+06	1.24944e+06	1.05915e+06	1.24385e+06	1.3516e+06	980483	878272	1.17131e+06
1001	970	451	1	sp|P33908|MA1A1_HUMAN	30.3	653	Mannosyl-oligosaccharide 1,2-alpha-mannosidase IA OS=Homo sapiens OX=9606 GN=MAN1A1 PE=1 SV=3		0.867	30	26	29.25	26	1.03098e+06	2.00843e+06	842014	1.42187e+06	776104	1.40568e+06	1.32108e+06	1.32667e+06	1.29199e+06	1.17139e+06	1.25015e+06	1.36946e+06	1.54156e+06	886303	2.01946e+06	1.58034e+06	1.18382e+06	0.115584	1.08341	0.611871	0.681409	1.26942e+06	1.37531e+06	up	no	960053	1.92163e+06	1.44441e+06	1.33912e+06	1.32396e+06	1.21805e+06	1.19307e+06	1.28572e+06	1.48165e+06	1.87418e+06	1.48991e+06
842	814	452	1	sp|P21246|PTN_HUMAN	33.3	168	Pleiotrophin OS=Homo sapiens OX=9606 GN=PTN PE=1 SV=1		1	27	27	27	27	1.09875e+06	900931	1.30653e+06	1.1393e+06	1.31902e+06	1.31756e+06	1.35752e+06	1.21399e+06	1.45929e+06	1.84719e+06	1.21963e+06	1.59536e+06	1.59138e+06	1.15544e+06	1.39152e+06	1.44284e+06	821963	0.163738	1.12019	0.401354	0.493541	1.23477e+06	1.38317e+06	up	no	1.02316e+06	861997	1.15736e+06	1.25517e+06	1.36048e+06	1.37579e+06	1.88137e+06	1.49781e+06	1.52954e+06	1.29142e+06	1.36028e+06
1402	1363	453	1	sp|Q08345|DDR1_HUMAN	14.7	913	Epithelial discoidin domain-containing receptor 1 OS=Homo sapiens OX=9606 GN=DDR1 PE=1 SV=1		1	17	17	17	17	1.57046e+06	1.07728e+06	1.03136e+06	1.5599e+06	744020	1.04555e+06	1.30815e+06	894562	1.14341e+06	1.42599e+06	927383	2.38079e+06	1.76887e+06	1.5433e+06	1.6629e+06	1.34342e+06	1.2205e+06	0.412364	1.33086	0.0654831	0.127087	1.15274e+06	1.53414e+06	up	no	1.46241e+06	1.03072e+06	1.58463e+06	996040	1.311e+06	1.07797e+06	1.45238e+06	2.2352e+06	1.70013e+06	1.54327e+06	1.26654e+06
674	647	454	1	sp|P12110|CO6A2_HUMAN	17.8	1019	Collagen alpha-2(VI) chain OS=Homo sapiens OX=9606 GN=COL6A2 PE=1 SV=4		1	22	22	22	22	1.09003e+06	859352	1.15271e+06	1.4578e+06	964626	1.70723e+06	1.35101e+06	1.00653e+06	1.75094e+06	1.27034e+06	1.00484e+06	1.62473e+06	1.39482e+06	1.59328e+06	1.25899e+06	1.53922e+06	1.90927e+06	0.202038	1.15032	0.334081	0.426735	1.26003e+06	1.44944e+06	up	no	1.01504e+06	822215	1.48091e+06	1.62639e+06	1.35395e+06	1.65074e+06	1.29384e+06	1.52537e+06	1.34061e+06	1.16841e+06	1.45114e+06
124	110	455	1	sp|O14773|TPP1_HUMAN	25.9	563	Tripeptidyl-peptidase 1 OS=Homo sapiens OX=9606 GN=TPP1 PE=1 SV=2		1	31	31	31	31	729448	1.07412e+06	996723	991233	925922	1.04667e+06	1.34108e+06	706578	1.26944e+06	1.36862e+06	1.18145e+06	1.86673e+06	1.82148e+06	2.19018e+06	1.82978e+06	1.43729e+06	2.20002e+06	0.783591	1.72141	0.000134965	0.00200902	1.00902e+06	1.73694e+06	up	high	679264	1.0277e+06	1.00695e+06	997106	1.344e+06	1.1968e+06	1.39395e+06	1.75258e+06	1.75069e+06	1.69814e+06	1.35504e+06
1477	1438	456	1	sp|Q14019|COTL1_HUMAN	55.6	142	Coactosin-like protein OS=Homo sapiens OX=9606 GN=COTL1 PE=1 SV=3		1	22	22	22	22	739413	1.02728e+06	921845	1.13034e+06	5.94575e+06	1.65647e+06	1.01436e+06	2.34205e+06	1.33655e+06	1.00766e+06	568380	832050	784830	573577	633533	617296	882280	-1.27971	-2.42789	0.000837787	0.00599004	1.79045e+06	737450	down	high	688543	982889	1.14826e+06	1.57803e+06	1.01657e+06	1.26006e+06	1.0263e+06	781169	754330	587957	581972
742	714	457	1	sp|P14923|PLAK_HUMAN	35.4	745	Junction plakoglobin OS=Homo sapiens OX=9606 GN=JUP PE=1 SV=3		1	45	45	45	45	1.05757e+06	445092	5.39187e+06	406086	688960	460214	243851	1.08411e+06	377359	282952	1.20901e+06	419466	351258	6.78941e+06	626770	354283	707065	0.250741	1.18982	0.715597	0.774525	1.12835e+06	1.34253e+06	up	no	984814	425857	412525	438421	244382	355765	288189	393815	337607	581681	334009
2114	2066	458	1	sp|Q9NQ36|SCUB2_HUMAN	10.7	999	Signal peptide, CUB and EGF-like domain-containing protein 2 OS=Homo sapiens OX=9606 GN=SCUBE2 PE=1 SV=3		1	10	10	10	10	2.0661e+06	799120	2.09308e+06	1.24722e+06	545293	1.27168e+06	1.10518e+06	420667	994093	1.28592e+06	1.41816e+06	1.212e+06	1.34519e+06	1.65544e+06	1.31561e+06	1.82554e+06	1.43214e+06	0.294093	1.22611	0.311906	0.404391	1.17138e+06	1.43625e+06	up	no	1.92396e+06	764585	1.26699e+06	1.21146e+06	1.10759e+06	937207	1.30972e+06	1.13788e+06	1.29291e+06	1.22096e+06	1.72107e+06
1490	1451	459	1	sp|Q14314|FGL2_HUMAN	19.1	439	Fibroleukin OS=Homo sapiens OX=9606 GN=FGL2 PE=1 SV=1		1	18	18	18	18	1.00987e+06	945672	799175	1.23151e+06	1.42855e+06	2.53903e+06	1.13245e+06	2.20548e+06	1.95746e+06	1.03801e+06	882016	1.18218e+06	1.05615e+06	1.2471e+06	1.00546e+06	1.14985e+06	1.42437e+06	-0.390367	-1.31073	0.122812	0.199241	1.47213e+06	1.12314e+06	down	no	940392	904805	1.25104e+06	2.4188e+06	1.13491e+06	1.84545e+06	1.05721e+06	1.10988e+06	1.01511e+06	933132	1.08405e+06
2200	2152	460	1	sp|Q9UHG2|PCS1N_HUMAN	58.5	260	ProSAAS OS=Homo sapiens OX=9606 GN=PCSK1N PE=1 SV=1		0.939	33	31	32.319	31	937942	4.41006e+06	861134	1.19911e+06	606243	969681	888164	1.04932e+06	894262	907848	1.50311e+06	959674	1.16295e+06	697331	1.51907e+06	1.24334e+06	1.1042e+06	-0.207259	-1.15449	0.564141	0.637964	1.31288e+06	1.13719e+06	down	no	873414	4.21947e+06	1.21812e+06	923763	890098	843088	924648	900988	1.11776e+06	1.40979e+06	1.17219e+06
1792	1746	461	1	sp|Q8N475|FSTL5_HUMAN	46.5	847	Follistatin-related protein 5 OS=Homo sapiens OX=9606 GN=FSTL5 PE=1 SV=2		0.964	56	54	55.069	54	1.22055e+06	1.28523e+06	616748	1.0473e+06	503009	813820	1.00885e+06	1.08828e+06	880957	1.14808e+06	1.57483e+06	1.36364e+06	2.00024e+06	1.06657e+06	2.80587e+06	2.35006e+06	965997	0.819131	1.76434	0.00219842	0.0111961	940526	1.65941e+06	up	med	1.13658e+06	1.22969e+06	1.0639e+06	775283	1.01105e+06	830545	1.16932e+06	1.28025e+06	1.92251e+06	2.60402e+06	2.21558e+06
833	805	462	1	sp|P20700|LMNB1_HUMAN	38.1	586	Lamin-B1 OS=Homo sapiens OX=9606 GN=LMNB1 PE=1 SV=2		0.963	27	26	26.788	26	289299	254544	906373	478347	1.49325e+07	591074	743102	2.36318e+06	391090	291035	248256	235035	221459	479506	175572	298050	345302	-3.02092	-8.11685	8.78689e-05	0.00171317	2.32773e+06	286777	down	high	269396	243543	485931	563084	744720	368711	296421	220662	212853	162941	280995
975	944	463	1	sp|P30530|UFO_HUMAN	20.4	894	Tyrosine-protein kinase receptor UFO OS=Homo sapiens OX=9606 GN=AXL PE=1 SV=4		1	52	52	52	52	1.28075e+06	894087	2.35396e+06	1.11906e+06	769497	1.33165e+06	1.22352e+06	1.29112e+06	1.01824e+06	1.0274e+06	1.12126e+06	1.38225e+06	1.2148e+06	1.16716e+06	1.30861e+06	1.42218e+06	1.13418e+06	-0.0364942	-1.02562	0.870884	0.898304	1.25354e+06	1.22223e+06	down	no	1.19263e+06	855448	1.1368e+06	1.26859e+06	1.22619e+06	959973	1.04641e+06	1.29772e+06	1.16759e+06	1.21447e+06	1.3408e+06
321	304	464	1	sp|P00746|CFAD_HUMAN	53.4	253	Complement factor D OS=Homo sapiens OX=9606 GN=CFD PE=1 SV=5		1	35	35	35	35	854077	1.28532e+06	1.30574e+06	1.40152e+06	1.01123e+06	1.45681e+06	924854	2.23056e+06	1.30108e+06	2.18508e+06	811635	1.34518e+06	1.28241e+06	782305	978350	796554	833625	-0.214913	-1.16063	0.417296	0.508022	1.30791e+06	1.12689e+06	down	no	795319	1.22977e+06	1.42374e+06	1.38782e+06	926868	1.22663e+06	2.22552e+06	1.26292e+06	1.23258e+06	907968	750972
1492	1453	465	1	sp|Q14393|GAS6_HUMAN	45.1	678	Growth arrest-specific protein 6 OS=Homo sapiens OX=9606 GN=GAS6 PE=1 SV=3		1	49	49	49	49	1.57053e+06	1.5504e+06	1.65988e+06	1.39812e+06	1.15763e+06	694478	1.78321e+06	967410	612359	1.57581e+06	1.35623e+06	1.97531e+06	572784	1.52349e+06	835809	363948	397928	-0.235725	-1.1775	0.511375	0.593584	1.266e+06	1.07516e+06	down	no	1.46248e+06	1.4834e+06	1.42028e+06	661592	1.78709e+06	577318	1.60497e+06	1.85452e+06	550523	775681	343122
323	306	466	1	sp|P00748|FA12_HUMAN	46.2	615	Coagulation factor XII OS=Homo sapiens OX=9606 GN=F12 PE=1 SV=3		1	43	43	43	43	629776	1.84406e+06	307009	3.27558e+06	791739	2.23184e+06	861052	2.00024e+06	1.61746e+06	1.69966e+06	848870	845105	953651	1.05855e+06	667536	653838	813856	-0.67646	-1.59821	0.0784076	0.144141	1.50653e+06	942633	down	no	586449	1.76437e+06	3.32751e+06	2.12615e+06	862927	1.5249e+06	1.73111e+06	793425	916589	619513	616423
2311	2262	467	1	sp|Q9Y5Y7|LYVE1_HUMAN	23.9	322	Lymphatic vessel endothelial hyaluronic acid receptor 1 OS=Homo sapiens OX=9606 GN=LYVE1 PE=1 SV=2		1	132	132	132	132	1.40669e+06	1.46284e+06	1.08594e+06	1.18955e+06	1.57437e+06	673458	1.1215e+06	358025	1.89485e+06	1.48075e+06	899945	1.38152e+06	1.53664e+06	811961	1.53044e+06	1.40878e+06	1.764e+06	0.176183	1.12989	0.534546	0.61463	1.19636e+06	1.35176e+06	up	no	1.30992e+06	1.39962e+06	1.20841e+06	641567	1.12394e+06	1.78642e+06	1.50815e+06	1.29704e+06	1.47692e+06	1.42034e+06	1.32816e+06
601	579	468	1	sp|P09382|LEG1_HUMAN	70.4	135	Galectin-1 OS=Homo sapiens OX=9606 GN=LGALS1 PE=1 SV=2		1	27	27	27	27	491843	1.61753e+06	463983	658509	4.84034e+06	1.49488e+06	964907	2.91097e+06	1.52956e+06	831675	772157	767911	967476	573408	826256	840817	796844	-1.06154	-2.08717	0.00952589	0.0319645	1.66361e+06	797068	down	med	458005	1.54763e+06	668949	1.42409e+06	967008	1.44203e+06	847066	720952	929877	766815	792703
610	588	469	1	sp|P09603|CSF1_HUMAN	30.1	554	Macrophage colony-stimulating factor 1 OS=Homo sapiens OX=9606 GN=CSF1 PE=1 SV=2		1	29	29	29	29	1.21533e+06	1.11467e+06	1.37347e+06	1.30618e+06	617648	1.47684e+06	1.21404e+06	913381	1.57228e+06	1.28877e+06	1.07634e+06	1.36753e+06	1.23564e+06	1.34212e+06	1.19162e+06	1.39438e+06	1.708e+06	0.143043	1.10423	0.484308	0.569203	1.20043e+06	1.32555e+06	up	no	1.13171e+06	1.0665e+06	1.32688e+06	1.40691e+06	1.21668e+06	1.48231e+06	1.31262e+06	1.2839e+06	1.18762e+06	1.10589e+06	1.31459e+06
1073	1041	470	1	sp|P42785|PCP_HUMAN	25.4	496	Lysosomal Pro-X carboxypeptidase OS=Homo sapiens OX=9606 GN=PRCP PE=1 SV=1		1	23	23	23	23	343337	1.96412e+06	557469	873943	1.05111e+06	924543	884445	833290	1.30499e+06	1.15798e+06	882641	1.71569e+06	2.1229e+06	1.33267e+06	2.37128e+06	1.64946e+06	1.4049e+06	0.702388	1.6272	0.0194526	0.0528448	970805	1.57969e+06	up	low	319717	1.87924e+06	887799	880763	886370	1.23031e+06	1.17941e+06	1.61078e+06	2.0404e+06	2.20069e+06	1.55507e+06
1169	1135	471	1	sp|P52799|EFNB2_HUMAN	23.4	333	Ephrin-B2 OS=Homo sapiens OX=9606 GN=EFNB2 PE=1 SV=1		1	18	18	18	18	1.36359e+06	1.55907e+06	771372	1.34666e+06	999240	996338	1.30474e+06	1.10395e+06	1.08945e+06	1.2468e+06	1.01566e+06	1.47511e+06	1.39508e+06	934557	1.97798e+06	1.30955e+06	1.04637e+06	0.151555	1.11077	0.468098	0.5549	1.17049e+06	1.30014e+06	up	no	1.26978e+06	1.4917e+06	1.36801e+06	949158	1.30758e+06	1.02711e+06	1.26988e+06	1.38491e+06	1.34087e+06	1.83569e+06	1.23461e+06
510	490	472	1	sp|P06276|CHLE_HUMAN	28.6	602	Cholinesterase OS=Homo sapiens OX=9606 GN=BCHE PE=1 SV=1		0.889	54	48	52.141	48	1.25413e+06	2.00128e+06	985309	1.92917e+06	1.491e+06	1.06432e+06	970065	817623	593221	1.02932e+06	1.02368e+06	1.35075e+06	1.11741e+06	1.43968e+06	1.30507e+06	1.53528e+06	1.29495e+06	0.0323728	1.02269	0.893089	0.915614	1.23401e+06	1.26202e+06	up	no	1.16785e+06	1.91479e+06	1.95976e+06	1.01392e+06	972177	559275	1.04836e+06	1.26815e+06	1.07398e+06	1.21118e+06	1.44742e+06
2313	2264	473	1	sp|Q9Y617|SERC_HUMAN	51.9	370	Phosphoserine aminotransferase OS=Homo sapiens OX=9606 GN=PSAT1 PE=1 SV=2		1	27	27	27	27	1.20477e+06	1.04585e+06	2.08203e+06	681068	731436	978074	1.23619e+06	1.16799e+06	1.52841e+06	939470	946916	1.25772e+06	1.46392e+06	1.03569e+06	1.44804e+06	1.03042e+06	1.65432e+06	0.0456743	1.03217	0.847692	0.883096	1.18398e+06	1.22206e+06	up	no	1.12189e+06	1.00066e+06	691866	931759	1.23888e+06	1.44095e+06	956855	1.18081e+06	1.40703e+06	1.34387e+06	971457
663	636	474	1	sp|P11279|LAMP1_HUMAN	11.8	417	Lysosome-associated membrane glycoprotein 1 OS=Homo sapiens OX=9606 GN=LAMP1 PE=1 SV=3		1	12	12	12	12	1.49261e+06	853692	1.89382e+06	1.11486e+06	966079	914806	974692	660234	836800	1.12793e+06	786934	1.8213e+06	1.31053e+06	1.73828e+06	1.38806e+06	1.15974e+06	1.83005e+06	0.371442	1.29365	0.133718	0.213103	1.07862e+06	1.39535e+06	up	no	1.38992e+06	816799	1.13254e+06	871487	976814	788915	1.14881e+06	1.70992e+06	1.2596e+06	1.2882e+06	1.09338e+06
1593	1550	475	1	sp|Q24JP5|T132A_HUMAN	28.9	1023	Transmembrane protein 132A OS=Homo sapiens OX=9606 GN=TMEM132A PE=1 SV=1		1	47	47	47	47	1.20496e+06	1.53843e+06	690043	943193	669425	713760	1.26348e+06	1.03056e+06	874821	1.0026e+06	1.29513e+06	1.58553e+06	1.72969e+06	1.04688e+06	2.54179e+06	1.45859e+06	1.09415e+06	0.566601	1.48103	0.0221107	0.0582628	992076	1.46929e+06	up	low	1.12207e+06	1.47194e+06	958148	679961	1.26624e+06	824760	1.02115e+06	1.48857e+06	1.66247e+06	2.35893e+06	1.37512e+06
980	949	476	1	sp|P31146|COR1A_HUMAN	31	461	Coronin-1A OS=Homo sapiens OX=9606 GN=CORO1A PE=1 SV=4		1	30	30	30	30	236156	508560	436170	309510	1.31261e+07	583305	704156	2.69122e+06	575585	364924	281495	331764	377900	290125	298227	320074	225088	-2.775	-6.84477	0.000167262	0.00232366	2.13009e+06	311200	down	high	219909	486582	314418	555683	705689	542647	371677	311476	363214	276773	301758
2178	2130	477	1	sp|Q9UBG0|MRC2_HUMAN	31.9	1479	C-type mannose receptor 2 OS=Homo sapiens OX=9606 GN=MRC2 PE=1 SV=2		0.982	57	56	56.304	56	1.25262e+06	879339	1.04964e+06	1.14643e+06	638244	1.28464e+06	1.42919e+06	613200	782533	1.36421e+06	1.11759e+06	1.75669e+06	1.32354e+06	1.20885e+06	1.40999e+06	1.61365e+06	1.69979e+06	0.510742	1.42478	0.0193316	0.052581	1.00843e+06	1.43679e+06	up	low	1.16645e+06	841338	1.16461e+06	1.22381e+06	1.4323e+06	737753	1.38946e+06	1.64927e+06	1.2721e+06	1.30856e+06	1.52131e+06
408	391	478	1	sp|P02741|CRP_HUMAN	21	224	C-reactive protein OS=Homo sapiens OX=9606 GN=CRP PE=1 SV=1		1	23	23	23	23	5.29991e+06	751843	788991	363110	3.93512e+06	259259	598719	110770	3.1332e+06	1.9925e+06	1.72748e+06	173393	464650	281980	65663.4	151071	189408	-1.42477	-2.68472	0.0672706	0.129639	1.69344e+06	630768	down	no	4.9353e+06	719351	368867	246982	600023	2.9539e+06	2.02937e+06	162789	446592	60939.6	142426
981	950	479	1	sp|P31150|GDIA_HUMAN	73.8	447	Rab GDP dissociation inhibitor alpha OS=Homo sapiens OX=9606 GN=GDI1 PE=1 SV=2		0.592	71	42	60.179	42	646755	1.03192e+06	2.40115e+06	734103	1.76987e+06	1.61161e+06	880144	1.23297e+06	3.86079e+06	713087	848162	916664	807353	744064	897187	719615	824642	-0.960834	-1.94643	0.00306876	0.0140332	1.57437e+06	808847	down	med	602260	987323	745742	1.53529e+06	882060	3.63986e+06	726283	860609	775977	832644	678436
277	261	480	1	sp|O95390|GDF11_HUMAN	25.3	407	Growth/differentiation factor 11 OS=Homo sapiens OX=9606 GN=GDF11 PE=1 SV=1		0.897	29	26	27.773	26	1.53747e+06	1.03864e+06	1.06871e+06	1.08639e+06	506542	1.0524e+06	1.26584e+06	611177	853232	1.30227e+06	1.45798e+06	1.312e+06	1.52997e+06	1.14151e+06	1.83609e+06	1.93129e+06	977831	0.518908	1.43287	0.0296057	0.0720363	1.00227e+06	1.43612e+06	up	low	1.4317e+06	993758	1.10361e+06	1.00257e+06	1.26859e+06	804406	1.32637e+06	1.23177e+06	1.47051e+06	1.70401e+06	1.82078e+06
971	940	481	1	sp|P30086|PEBP1_HUMAN	73.8	187	Phosphatidylethanolamine-binding protein 1 OS=Homo sapiens OX=9606 GN=PEBP1 PE=1 SV=3		1	32	32	32	32	348909	2.42693e+06	2.00417e+06	574970	1.23195e+06	694635	689964	1.71925e+06	1.55987e+06	608962	1.63091e+06	796555	1.33489e+06	627904	1.15205e+06	1.0959e+06	549798	-0.359097	-1.28262	0.335843	0.427596	1.25007e+06	974621	down	no	324905	2.32205e+06	584086	661742	691466	1.47061e+06	620231	747844	1.28301e+06	1.06917e+06	1.03319e+06
100	86	482	1	sp|O00339|MATN2_HUMAN	24.3	956	Matrilin-2 OS=Homo sapiens OX=9606 GN=MATN2 PE=1 SV=4		1	25	25	25	25	1.10573e+06	838237	1.14042e+06	1.0242e+06	652252	1.36087e+06	1.41827e+06	640441	1.78642e+06	1.66046e+06	1.07958e+06	1.10629e+06	1.36226e+06	1.15898e+06	1.23942e+06	1.50034e+06	1.52798e+06	0.263579	1.20045	0.253672	0.346707	1.10743e+06	1.32941e+06	up	no	1.02966e+06	802013	1.04044e+06	1.29643e+06	1.42135e+06	1.68419e+06	1.69118e+06	1.03864e+06	1.30931e+06	1.15026e+06	1.41449e+06
628	602	483	1	sp|P0DMV8|HS71A_HUMAN (+1)	55.5	641	Heat shock 70 kDa protein 1A OS=Homo sapiens OX=9606 GN=HSPA1A PE=1 SV=1		0.444	63	28	51.067	28	524252	788330	2.19461e+06	321659	1.08573e+07	480126	563816	1.48412e+06	562804	325992	570472	303438	335057	618498	287064	296430	344893	-2.35822	-5.12738	0.000242926	0.00286678	1.97523e+06	385231	down	high	488185	754262	326759	457390	565043	530598	332025	284882	322036	266413	279467
535	514	484	1	sp|P07237|PDIA1_HUMAN	34.6	508	Protein disulfide-isomerase OS=Homo sapiens OX=9606 GN=P4HB PE=1 SV=3		1	31	31	31	31	669392	845882	1.38939e+06	942804	6.65294e+06	1.04871e+06	872228	1.47431e+06	999656	711731	791264	640515	744192	657282	828081	622570	579931	-1.24774	-2.3747	0.00266717	0.0127246	1.65504e+06	696946	down	med	623340	809327	957752	999053	874127	942452	724901	601347	715271	768509	586944
705	677	485	1	sp|P13667|PDIA4_HUMAN	41.9	645	Protein disulfide-isomerase A4 OS=Homo sapiens OX=9606 GN=PDIA4 PE=1 SV=2		1	42	42	42	42	1.12386e+06	867472	1.13958e+06	937524	3.78361e+06	869263	1.06829e+06	2.45702e+06	743838	930626	841322	997464	866227	859368	976580	530952	436779	-0.842548	-1.79321	0.013732	0.0412899	1.44338e+06	804915	down	med	1.04655e+06	829984	952388	828100	1.07061e+06	701272	947848	936467	832563	906325	500569
1894	1848	486	1	sp|Q969H8|MYDGF_HUMAN	22.5	173	Myeloid-derived growth factor OS=Homo sapiens OX=9606 GN=MYDGF PE=1 SV=1		1	9	9	9	9	2.01905e+06	990012	871438	1.04435e+06	1.55534e+06	1.19195e+06	1.06684e+06	1.21279e+06	1.04396e+06	929668	921582	1.21324e+06	1.35647e+06	943005	1.28874e+06	1.14703e+06	1.08766e+06	-0.137188	-1.09976	0.50977	0.592354	1.22175e+06	1.11092e+06	down	no	1.88015e+06	947228	1.06091e+06	1.13551e+06	1.06916e+06	984222	946872	1.13905e+06	1.30375e+06	1.19602e+06	1.08139e+06
114	100	487	1	sp|O14498|ISLR_HUMAN	40.7	428	Immunoglobulin superfamily containing leucine-rich repeat protein OS=Homo sapiens OX=9606 GN=ISLR PE=1 SV=1	yes	1	41	41	41	41	908099	1.32235e+06	669272	1.19117e+06	924155	1.47323e+06	988233	1.29039e+06	1.84599e+06	1.07699e+06	1.00078e+06	1.28264e+06	1.42593e+06	699241	1.69443e+06	1.10178e+06	1.15764e+06	0.000880651	1.00061	0.994465	0.994465	1.17921e+06	1.17993e+06	up	no	845624	1.2652e+06	1.21006e+06	1.40347e+06	990385	1.74035e+06	1.09692e+06	1.2042e+06	1.37052e+06	1.57253e+06	1.03873e+06
1870	1824	488	1	sp|Q92752|TENR_HUMAN	31.3	1358	Tenascin-R OS=Homo sapiens OX=9606 GN=TNR PE=1 SV=3		1	57	57	57	57	1.21687e+06	1.12755e+06	625205	915344	698558	1.0132e+06	1.12572e+06	993162	1.04037e+06	1.46149e+06	1.29759e+06	1.24902e+06	1.6322e+06	1.06777e+06	1.68756e+06	1.40391e+06	1.31217e+06	0.513661	1.42767	0.00776763	0.0278523	972888	1.38896e+06	up	med	1.13316e+06	1.07882e+06	929857	965225	1.12817e+06	980840	1.48853e+06	1.17264e+06	1.56876e+06	1.56616e+06	1.32357e+06
1399	1360	489	1	sp|Q08188|TGM3_HUMAN	43.6	693	Protein-glutamine gamma-glutamyltransferase E OS=Homo sapiens OX=9606 GN=TGM3 PE=1 SV=4		1	50	50	50	50	1.1574e+06	252122	5.80964e+06	448553	641089	430451	233880	777353	281130	340882	1.07073e+06	316960	258328	5.15946e+06	326103	256411	384546	-0.136248	-1.09904	0.862374	0.894148	1.11462e+06	1.01418e+06	down	no	1.07778e+06	241227	455665	410067	234390	265043	347190	297578	248289	302643	241738
438	421	490	1	sp|P03973|SLPI_HUMAN	62.1	132	Antileukoproteinase OS=Homo sapiens OX=9606 GN=SLPI PE=1 SV=2		1	34	34	34	34	1.21331e+06	489278	1.34589e+06	1.47765e+06	984927	2.17674e+06	822516	994995	1.85708e+06	1.26444e+06	615928	1.18143e+06	1.03723e+06	1.2582e+06	650852	837136	1.6943e+06	-0.242113	-1.18272	0.411265	0.502086	1.26249e+06	1.06744e+06	down	no	1.12984e+06	468134	1.50108e+06	2.07367e+06	824307	1.75081e+06	1.28784e+06	1.10919e+06	996920	604030	789231
1337	1298	491	1	sp|P98172|EFNB1_HUMAN	30.6	346	Ephrin-B1 OS=Homo sapiens OX=9606 GN=EFNB1 PE=1 SV=1		1	22	22	22	22	1.24223e+06	855366	1.0578e+06	1.14774e+06	795202	1.48215e+06	1.03794e+06	645258	1.18091e+06	1.20621e+06	905705	1.44086e+06	1.27872e+06	1.20215e+06	1.13402e+06	1.27192e+06	1.49319e+06	0.242632	1.18315	0.228276	0.321023	1.0494e+06	1.2416e+06	up	no	1.15677e+06	818401	1.16594e+06	1.41196e+06	1.0402e+06	1.11333e+06	1.22854e+06	1.35275e+06	1.22903e+06	1.05243e+06	1.19914e+06
2122	2074	492	1	sp|Q9NQX5|NPDC1_HUMAN	20.6	325	Neural proliferation differentiation and control protein 1 OS=Homo sapiens OX=9606 GN=NPDC1 PE=1 SV=2		1	15	15	15	15	1.57184e+06	1.26939e+06	738348	1.0496e+06	508341	855708	1.38156e+06	789419	668856	1.07137e+06	1.15704e+06	1.5149e+06	1.29519e+06	1.02496e+06	1.58277e+06	1.56316e+06	895268	0.363961	1.28695	0.139907	0.220345	981451	1.26308e+06	up	no	1.4637e+06	1.21454e+06	1.06624e+06	815187	1.38456e+06	630581	1.0912e+06	1.42226e+06	1.24486e+06	1.46891e+06	1.47371e+06
2287	2238	493	1	sp|Q9Y2T3|GUAD_HUMAN	42.3	454	Guanine deaminase OS=Homo sapiens OX=9606 GN=GDA PE=1 SV=1		1	30	30	30	30	1.01769e+06	1.45702e+06	750575	857582	560582	692056	1.23199e+06	1.50648e+06	1.50063e+06	979828	1.0525e+06	1.14216e+06	1.41697e+06	743912	2.03822e+06	886808	858744	0.0996069	1.07148	0.708605	0.768473	1.06385e+06	1.13989e+06	up	no	947680	1.39406e+06	871179	659285	1.23467e+06	1.41476e+06	997960	1.07231e+06	1.36191e+06	1.89159e+06	836061
1648	1603	494	1	sp|Q6FHJ7|SFRP4_HUMAN	28.6	346	Secreted frizzled-related protein 4 OS=Homo sapiens OX=9606 GN=SFRP4 PE=1 SV=2		1	21	21	21	21	1.24268e+06	755782	660079	1.15025e+06	711734	973387	2.04509e+06	748946	752035	962083	1.07876e+06	1.25254e+06	1.49163e+06	1.06393e+06	1.71271e+06	1.26625e+06	1.56677e+06	0.371379	1.29359	0.139936	0.220345	1.00444e+06	1.29933e+06	up	no	1.15719e+06	723120	1.16848e+06	927294	2.04954e+06	709001	979886	1.17595e+06	1.43366e+06	1.5895e+06	1.19379e+06
1573	1532	495	1	sp|Q16627|CCL14_HUMAN	59.1	93	C-C motif chemokine 14 OS=Homo sapiens OX=9606 GN=CCL14 PE=1 SV=1		1	29	29	29	29	1.3053e+06	477828	1.16319e+06	1.30087e+06	682023	1.27532e+06	1.08075e+06	1.01977e+06	1.2747e+06	1.43896e+06	700821	1.47984e+06	790628	1.60033e+06	872683	1.17911e+06	1.75963e+06	0.205952	1.15345	0.427087	0.516985	1.06442e+06	1.22775e+06	up	no	1.2155e+06	457179	1.3215e+06	1.21493e+06	1.0831e+06	1.20175e+06	1.46558e+06	1.38934e+06	759902	809903	1.11163e+06
1735	1689	496	1	sp|Q86UN3|R4RL2_HUMAN	31.9	420	Reticulon-4 receptor-like 2 OS=Homo sapiens OX=9606 GN=RTN4RL2 PE=1 SV=1		0.92	25	23	23.541	23	1.24961e+06	1.22413e+06	664158	1.20587e+06	857425	424870	1.05258e+06	1.108e+06	709890	1.05263e+06	839786	1.96816e+06	1.44069e+06	992387	2.143e+06	1.1233e+06	1.01554e+06	0.485703	1.40027	0.0691841	0.132512	944059	1.32194e+06	up	no	1.16364e+06	1.17123e+06	1.22498e+06	404751	1.05487e+06	669268	1.07211e+06	1.84781e+06	1.3847e+06	1.98883e+06	1.05902e+06
1925	1879	497	1	sp|Q96JF0|SIAT2_HUMAN	12.1	529	Beta-galactoside alpha-2,6-sialyltransferase 2 OS=Homo sapiens OX=9606 GN=ST6GAL2 PE=1 SV=2		1	13	13	13	13	873197	508873	1.82596e+06	909465	391025	578444	1.37264e+06	299534	491107	1.64644e+06	1.34746e+06	1.34093e+06	992111	1.54939e+06	1.33948e+06	2.36961e+06	1.40354e+06	0.895528	1.86029	0.00750752	0.0271483	805583	1.49862e+06	up	med	813123	486882	923884	551053	1.37563e+06	463004	1.67691e+06	1.25893e+06	953554	1.24312e+06	2.23401e+06
1669	1624	498	1	sp|Q6UWP8|SBSN_HUMAN	44.4	590	Suprabasin OS=Homo sapiens OX=9606 GN=SBSN PE=1 SV=2		1	25	25	25	25	490542	283006	4.18339e+06	461296	609443	486206	359832	484539	372034	339566	910404	555523	370188	6.60776e+06	517881	448302	666783	0.600188	1.51591	0.36761	0.459512	858921	1.30205e+06	up	no	456794	270775	468609	463182	360615	350745	345849	521552	355802	480625	422648
384	367	499	1	sp|P01880|IGHD_HUMAN	28.1	430	Immunoglobulin heavy constant delta OS=Homo sapiens OX=9606 GN=IGHD PE=1 SV=4	yes	1	14	14	14	14	328463	1.94215e+06	727390	2.16253e+06	1.45856e+06	4.42793e+06	538002	822798	233375	577953	583607	535716	876494	537991	455908	1.18908e+06	480335	-1.10137	-2.14559	0.0228394	0.0596107	1.40458e+06	654635	down	low	305866	1.85822e+06	2.19681e+06	4.21825e+06	539174	220020	588648	502956	842431	423110	1.12103e+06
681	654	500	1	sp|P12429|ANXA3_HUMAN	37.8	323	Annexin A3 OS=Homo sapiens OX=9606 GN=ANXA3 PE=1 SV=3		1	23	23	23	23	146112	192611	371944	103236	1.80198e+07	255371	782126	101994	695696	127855	167209	135532	148622	141709	112628	134120	121651	-4.07603	-16.8658	4.90592e-05	0.00145215	2.29654e+06	136166	down	high	136060	184287	104873	243278	783829	655886	130221	127244	142846	104526	126445
1893	1847	501	1	sp|Q93091|RNAS6_HUMAN	31.3	150	Ribonuclease K6 OS=Homo sapiens OX=9606 GN=RNASE6 PE=1 SV=2		1	10	10	10	10	977510	834727	1.31699e+06	1.27678e+06	1.49097e+06	1.52137e+06	1.00488e+06	1.11147e+06	1.33469e+06	1.06502e+06	650675	1.16268e+06	930857	1.14543e+06	766339	1.22031e+06	1.07176e+06	-0.269918	-1.20574	0.182797	0.270742	1.20771e+06	1.00163e+06	down	no	910260	798654	1.29702e+06	1.44932e+06	1.00707e+06	1.25832e+06	1.08473e+06	1.09158e+06	894681	711209	1.15047e+06
563	541	502	1	sp|P07996|TSP1_HUMAN	24.7	1170	Thrombospondin-1 OS=Homo sapiens OX=9606 GN=THBS1 PE=1 SV=2		0.766	47	36	39.847	36	874207	1.36466e+06	1.14602e+06	808521	1.43153e+06	856176	1.12101e+06	1.04504e+06	1.99693e+06	839336	1.28127e+06	828546	888528	901887	1.04559e+06	1.14728e+06	1.00227e+06	-0.25388	-1.19241	0.243849	0.337483	1.18268e+06	991838	down	no	814064	1.30568e+06	821340	815633	1.12345e+06	1.88266e+06	854868	777879	853997	970369	1.08163e+06
1919	1873	503	1	sp|Q96HD1|CREL1_HUMAN	42.4	420	Protein disulfide isomerase CRELD1 OS=Homo sapiens OX=9606 GN=CRELD1 PE=1 SV=3		1	19	19	19	19	1.34727e+06	729100	1.24807e+06	1.05702e+06	1.99607e+06	955552	906961	945488	943396	768141	1.28404e+06	1.15716e+06	1.14682e+06	740707	952673	1.61067e+06	959588	-0.0628313	-1.04451	0.793704	0.838654	1.12544e+06	1.07747e+06	down	no	1.25458e+06	697592	1.07378e+06	910304	908936	889411	782356	1.0864e+06	1.10225e+06	884137	1.5185e+06
2181	2133	504	1	sp|Q9UBQ6|EXTL2_HUMAN	40	330	Exostosin-like 2 OS=Homo sapiens OX=9606 GN=EXTL2 PE=1 SV=1		1	24	24	24	24	1.20091e+06	1.04829e+06	583834	858316	577232	877564	1.15363e+06	815776	646525	1.22472e+06	1.0409e+06	1.44366e+06	1.66289e+06	932748	2.27975e+06	1.2917e+06	1.20297e+06	0.683281	1.60579	0.00368786	0.016171	862453	1.38492e+06	up	med	1.11829e+06	1.00299e+06	871925	836009	1.15614e+06	609528	1.24739e+06	1.35537e+06	1.59827e+06	2.11574e+06	1.21779e+06
396	379	505	1	sp|P02545|LMNA_HUMAN	29.5	664	Prelamin-A/C OS=Homo sapiens OX=9606 GN=LMNA PE=1 SV=1		1	22	22	22	22	983306	292922	3.99543e+06	393935	2.58746e+06	528762	486122	2.8864e+06	430341	310269	437123	250777	237093	2.20603e+06	246377	305536	312353	-1.37747	-2.59812	0.0266696	0.066598	1.3983e+06	538195	down	low	915657	280263	400181	503723	487180	405715	316010	235441	227878	228653	288052
530	509	506	1	sp|P07108|ACBP_HUMAN	52.9	87	Acyl-CoA-binding protein OS=Homo sapiens OX=9606 GN=DBI PE=1 SV=2		1	24	24	24	24	1.05035e+06	669191	1.56927e+06	720292	3.51073e+06	939599	953872	912449	1.12334e+06	799293	909007	932865	912354	834802	897024	989467	1.18175e+06	-0.448727	-1.36484	0.140483	0.221046	1.27212e+06	932070	down	no	978091	640271	731712	895106	955949	1.05906e+06	814084	875819	876897	832492	932846
2203	2155	507	1	sp|Q9UHL4|DPP2_HUMAN	32.9	492	Dipeptidyl peptidase 2 OS=Homo sapiens OX=9606 GN=DPP7 PE=1 SV=3		1	21	21	21	21	646733	1.63426e+06	412795	646690	627635	724534	861430	1.04563e+06	1.13196e+06	1.33831e+06	580499	1.83569e+06	1.52288e+06	1.2225e+06	1.89911e+06	1.29782e+06	1.10909e+06	0.652892	1.57232	0.0219537	0.0579885	859074	1.35074e+06	up	low	602240	1.56363e+06	656943	690224	863306	1.06718e+06	1.36307e+06	1.72344e+06	1.4637e+06	1.76248e+06	1.22355e+06
2054	2008	508	1	sp|Q9H2E6|SEM6A_HUMAN	16.3	1030	Semaphorin-6A OS=Homo sapiens OX=9606 GN=SEMA6A PE=1 SV=3		0.818	33	27	31.455	27	1.20105e+06	892390	1.00719e+06	1.23831e+06	435921	757007	944204	538340	708269	1.25928e+06	896859	1.81339e+06	1.33411e+06	1.41363e+06	1.46984e+06	1.41862e+06	1.28687e+06	0.666099	1.58678	0.00456197	0.0191463	858076	1.36157e+06	up	med	1.11842e+06	853825	1.25794e+06	721160	946260	667739	1.28258e+06	1.7025e+06	1.28226e+06	1.3641e+06	1.33744e+06
1398	1359	509	1	sp|Q08174|PCDH1_HUMAN	18.7	1060	Protocadherin-1 OS=Homo sapiens OX=9606 GN=PCDH1 PE=1 SV=2		1	35	35	35	35	963582	1.67971e+06	456934	865034	688898	797963	975688	1.03364e+06	1.03991e+06	920959	1.1791e+06	1.11952e+06	1.32562e+06	883070	1.721e+06	1.41024e+06	1.23719e+06	0.374526	1.29641	0.120411	0.196071	944596	1.22459e+06	up	no	897291	1.60712e+06	878749	760177	977812	980404	938002	1.05106e+06	1.27411e+06	1.59719e+06	1.32954e+06
1326	1287	510	1	sp|P80748|LV321_HUMAN	48.7	117	Immunoglobulin lambda variable 3-21 OS=Homo sapiens OX=9606 GN=IGLV3-21 PE=1 SV=2	yes	0.273	44	12	33.792	12	59651.4	46757.9	65297.1	102315	82751.9	863022	123483	1.18006e+07	171427	549007	89105.6	67903.8	67896.1	68488.6	119573	66475	76231.7	-3.42145	-10.7142	0.00207176	0.0107253	1.47947e+06	138085	down	med	55547.6	44737.2	103937	822155	123751	161618	559167	63751.4	65257.5	110971	62671
878	849	511	1	sp|P22792|CPN2_HUMAN	30.8	545	Carboxypeptidase N subunit 2 OS=Homo sapiens OX=9606 GN=CPN2 PE=1 SV=3		0.962	26	25	25.893	25	624037	2.26918e+06	689369	2.20928e+06	1.95749e+06	1.95577e+06	725156	971469	845651	1.09871e+06	831429	624172	798504	670959	638760	658301	650636	-0.866392	-1.8231	0.00528698	0.0212934	1.36082e+06	746434	down	med	581105	2.17111e+06	2.24431e+06	1.86316e+06	726734	797260	1.11904e+06	586003	767471	592808	620630
235	220	512	1	sp|O75503|CLN5_HUMAN	27.1	358	Bis(monoacylglycero)phosphate synthase CLN5 OS=Homo sapiens OX=9606 GN=CLN5 PE=1 SV=2		1	23	23	23	23	472392	906324	1.20009e+06	764328	646495	1.05657e+06	986034	663326	1.10973e+06	925768	1.14346e+06	1.29168e+06	1.81475e+06	1.08457e+06	1.08642e+06	1.69548e+06	1.35952e+06	0.584212	1.49922	0.0108226	0.0346301	867253	1.3002e+06	up	med	439893	867156	776446	1.00653e+06	988180	1.04623e+06	942900	1.21269e+06	1.74422e+06	1.00826e+06	1.59845e+06
1579	1538	513	1	sp|Q16674|MIA_HUMAN	61.8	131	Melanoma-derived growth regulatory protein OS=Homo sapiens OX=9606 GN=MIA PE=1 SV=1		1	30	30	30	30	1.16684e+06	448951	798424	1.71775e+06	505097	2.67134e+06	792165	742676	838397	2.09926e+06	524023	1.22458e+06	1.17928e+06	1.21753e+06	526433	1.04042e+06	1.37085e+06	0.0935412	1.06699	0.795644	0.839758	1.07574e+06	1.1478e+06	up	no	1.08656e+06	429550	1.74498e+06	2.54485e+06	793890	790421	2.1381e+06	1.1497e+06	1.13345e+06	488562	980885
2145	2097	514	1	sp|Q9NY47|CA2D2_HUMAN	24.2	1150	Voltage-dependent calcium channel subunit alpha-2/delta-2 OS=Homo sapiens OX=9606 GN=CACNA2D2 PE=1 SV=2		0.895	38	34	34.683	34	1.62689e+06	883165	702140	1.46521e+06	662360	847720	1.04841e+06	715534	744163	950838	1.26861e+06	1.18089e+06	1.17161e+06	1.00033e+06	1.49777e+06	1.33587e+06	882231	0.265035	1.20166	0.253182	0.346252	966177	1.16102e+06	up	no	1.51496e+06	844999	1.48844e+06	807577	1.05069e+06	701580	968434	1.10868e+06	1.12608e+06	1.39002e+06	1.25943e+06
1953	1907	515	1	sp|Q99497|PARK7_HUMAN	56.1	189	Parkinson disease protein 7 OS=Homo sapiens OX=9606 GN=PARK7 PE=1 SV=2		1	20	20	20	20	509175	3.18328e+06	945333	613839	2.33751e+06	650233	513105	2.47526e+06	1.00566e+06	498929	923129	477783	544666	667242	549855	486890	492945	-1.22826	-2.34283	0.00179918	0.00989774	1.35927e+06	580180	down	high	474145	3.04571e+06	623572	619442	514222	948108	508161	448565	523499	510299	459028
1838	1792	516	1	sp|Q8TER0|SNED1_HUMAN	15.6	1413	Sushi, nidogen and EGF-like domain-containing protein 1 OS=Homo sapiens OX=9606 GN=SNED1 PE=1 SV=2		1	27	27	27	27	917210	1.09971e+06	668033	1.16439e+06	899228	1.55589e+06	995038	768833	1.51108e+06	1.36507e+06	768647	1.32529e+06	1.13806e+06	1.15191e+06	863819	1.15898e+06	841372	0.0165306	1.01152	0.938264	0.952145	1.06438e+06	1.07664e+06	up	no	854108	1.05218e+06	1.18285e+06	1.48221e+06	997204	1.42461e+06	1.39033e+06	1.24425e+06	1.09383e+06	801676	1.09266e+06
1381	1342	517	1	sp|Q05996|ZP2_HUMAN	24.3	745	Zona pellucida sperm-binding protein 2 OS=Homo sapiens OX=9606 GN=ZP2 PE=1 SV=1		1	35	35	35	35	2.44871e+06	634462	307221	1.19956e+06	306925	931740	1.13381e+06	313692	448274	292376	1.63234e+06	773985	1.31885e+06	850809	2.37897e+06	2.66205e+06	703707	0.628276	1.54572	0.184171	0.271859	858266	1.32664e+06	up	no	2.28025e+06	607044	1.21858e+06	887619	1.13628e+06	422622	297787	726654	1.2676e+06	2.20783e+06	2.50972e+06
998	967	518	1	sp|P33151|CADH5_HUMAN	18.5	784	Cadherin-5 OS=Homo sapiens OX=9606 GN=CDH5 PE=1 SV=5		1	28	28	28	28	694188	1.05971e+06	742782	870416	873472	1.33743e+06	984234	846620	1.03076e+06	1.3649e+06	1.08841e+06	1.04875e+06	1.03408e+06	1.0249e+06	1.20365e+06	1.33739e+06	1.46097e+06	0.350219	1.27475	0.0630707	0.123659	937735	1.19538e+06	up	no	646430	1.01392e+06	884216	1.2741e+06	986377	971775	1.39016e+06	984620	993896	1.11706e+06	1.26085e+06
1452	1413	519	1	sp|Q13421|MSLN_HUMAN	11.6	630	Mesothelin OS=Homo sapiens OX=9606 GN=MSLN PE=1 SV=2		1	16	16	16	16	909480	884231	2.02583e+06	1.10917e+06	1.51125e+06	1.78257e+06	781998	1.15278e+06	860080	547191	731680	893519	995051	549368	1.15915e+06	810275	856307	-0.581936	-1.49686	0.0213873	0.0569032	1.22416e+06	817817	down	low	846911	846019	1.12676e+06	1.69816e+06	783701	810863	557317	838879	956380	1.07576e+06	763908
553	531	520	1	sp|P07686|HEXB_HUMAN	28.8	556	Beta-hexosaminidase subunit beta OS=Homo sapiens OX=9606 GN=HEXB PE=1 SV=4		0.893	28	25	26.705	25	716297	1.19132e+06	910875	1.01264e+06	1.0863e+06	877100	942365	753829	912327	1.0488e+06	908137	1.33931e+06	1.08951e+06	1.66508e+06	915843	947109	1.12164e+06	0.274604	1.20966	0.154964	0.23887	933673	1.12943e+06	up	no	667018	1.13984e+06	1.02869e+06	835566	944416	860120	1.06821e+06	1.2574e+06	1.04717e+06	849957	892912
963	932	521	1	sp|P29966|MARCS_HUMAN	52.7	332	Myristoylated alanine-rich C-kinase substrate OS=Homo sapiens OX=9606 GN=MARCKS PE=1 SV=4		1	21	21	21	21	1.21924e+06	785952	1.52764e+06	821504	1.14291e+06	1.33669e+06	1.02902e+06	1.43863e+06	821989	857993	830166	929727	864349	714207	936126	927039	999052	-0.350327	-1.27485	0.0768023	0.142263	1.12484e+06	882332	down	no	1.13536e+06	751986	834528	1.27339e+06	1.03126e+06	774952	873870	872872	830758	868781	873990
686	659	522	1	sp|P12830|CADH1_HUMAN	21	882	Cadherin-1 OS=Homo sapiens OX=9606 GN=CDH1 PE=1 SV=3		0.962	26	25	25.758	25	926422	649418	650227	944384	650372	1.58728e+06	751924	1.0367e+06	1.21236e+06	1.51023e+06	746722	1.00922e+06	1.14241e+06	1.37519e+06	1.05855e+06	1.00059e+06	1.78159e+06	0.364688	1.2876	0.133851	0.213103	934343	1.20306e+06	up	no	862687	621353	959357	1.51212e+06	753562	1.14298e+06	1.53818e+06	947504	1.09801e+06	982401	943336
1827	1781	523	1	sp|Q8NI22|MCFD2_HUMAN	55.5	146	Multiple coagulation factor deficiency protein 2 OS=Homo sapiens OX=9606 GN=MCFD2 PE=1 SV=1		1	38	38	38	38	1.09262e+06	784978	1.553e+06	1.03146e+06	637075	1.19125e+06	805018	912225	1.1257e+06	1.02444e+06	795932	995041	1.05725e+06	976058	958758	1.14869e+06	1.4876e+06	0.0566699	1.04006	0.785914	0.832971	1.01482e+06	1.05547e+06	up	no	1.01745e+06	751055	1.04782e+06	1.13484e+06	806771	1.06128e+06	1.0434e+06	934193	1.01617e+06	889785	1.08296e+06
1475	1436	524	1	sp|Q13867|BLMH_HUMAN	20	455	Bleomycin hydrolase OS=Homo sapiens OX=9606 GN=BLMH PE=1 SV=1		1	13	13	13	13	970404	762825	3.03137e+06	571952	1.29581e+06	570184	482976	1.11458e+06	738500	696329	752269	641578	648492	2.35416e+06	737514	562991	604995	-0.276843	-1.21154	0.484406	0.569203	1.05985e+06	874791	down	no	903643	729859	581020	543184	484028	696240	709215	602344	623290	684458	530774
2068	2021	525	1	sp|Q9H4F8|SMOC1_HUMAN	31.1	434	SPARC-related modular calcium-binding protein 1 OS=Homo sapiens OX=9606 GN=SMOC1 PE=1 SV=1		1	19	19	19	19	1.7085e+06	789710	1.29175e+06	853264	507000	1.22681e+06	1.0822e+06	620925	966565	892467	817335	1.11365e+06	864442	1.10361e+06	934524	1.31754e+06	1.32967e+06	0.0583137	1.04125	0.809466	0.851355	1.00519e+06	1.04665e+06	up	no	1.59096e+06	755582	866793	1.16872e+06	1.08455e+06	911254	908983	1.04555e+06	830847	867294	1.24214e+06
2161	2113	526	1	sp|Q9NZK5|ADA2_HUMAN	31.9	511	Adenosine deaminase 2 OS=Homo sapiens OX=9606 GN=ADA2 PE=1 SV=2		1	26	26	26	26	390719	576709	1.13925e+06	1.29999e+06	1.09703e+06	3.20276e+06	457086	3.0779e+06	528933	1.00707e+06	373623	887913	366003	1.25222e+06	475978	455145	467894	-0.985029	-1.97935	0.030678	0.074161	1.30782e+06	660731	down	low	363839	551786	1.3206e+06	3.0511e+06	458081	498665	1.02571e+06	833615	351779	441737	429099
1139	1106	527	1	sp|P50395|GDIB_HUMAN	56.6	445	Rab GDP dissociation inhibitor beta OS=Homo sapiens OX=9606 GN=GDI2 PE=1 SV=2		0.463	54	25	35.821	25	358074	1.45378e+06	2.17444e+06	506699	5.4672e+06	562840	439787	1.38338e+06	990043	465626	631913	358608	450709	877768	310772	252345	431075	-1.64942	-3.13707	0.000984377	0.00666885	1.4818e+06	472352	down	high	333439	1.39095e+06	514732	536188	440745	933389	474243	336679	433193	288415	237904
453	436	528	1	sp|P04180|LCAT_HUMAN	31.8	440	Phosphatidylcholine-sterol acyltransferase OS=Homo sapiens OX=9606 GN=LCAT PE=1 SV=1		1	30	30	30	30	1.01209e+06	1.20054e+06	336804	981082	1.13892e+06	1.1441e+06	843313	1.1646e+06	989933	938130	1.05221e+06	1.06437e+06	1.20028e+06	818001	1.64286e+06	1.18938e+06	660757	0.129174	1.09367	0.605692	0.676243	979042	1.07075e+06	up	no	942461	1.14866e+06	996637	1.08992e+06	845149	933285	955491	999279	1.15363e+06	1.52467e+06	1.12131e+06
446	429	529	1	sp|P04080|CYTB_HUMAN	77.6	98	Cystatin-B OS=Homo sapiens OX=9606 GN=CSTB PE=1 SV=2		1	14	14	14	14	758285	932855	1.29411e+06	744499	3.21164e+06	1.32171e+06	750363	1.89487e+06	1.24232e+06	554452	720056	763326	620121	626925	601312	665045	521649	-1.09023	-2.12908	0.000215487	0.00263833	1.35007e+06	634111	down	high	706117	892541	756303	1.25912e+06	751996	1.17123e+06	564712	716647	596021	558054	626988
924	894	530	1	sp|P26572|MGAT1_HUMAN	31.7	445	Alpha-1,3-mannosyl-glycoprotein 2-beta-N-acetylglucosaminyltransferase OS=Homo sapiens OX=9606 GN=MGAT1 PE=1 SV=2		1	18	18	18	18	727265	778060	692202	845910	1.57419e+06	1.67028e+06	632338	2.03808e+06	962553	837838	826468	910305	927108	713461	1.2473e+06	840320	860446	-0.299929	-1.23108	0.264385	0.358447	1.10232e+06	895406	down	no	677231	744436	859322	1.59119e+06	633715	907472	853343	854638	891078	1.15757e+06	792233
1314	1275	531	1	sp|P78417|GSTO1_HUMAN	54.8	241	Glutathione S-transferase omega-1 OS=Homo sapiens OX=9606 GN=GSTO1 PE=1 SV=2		1	24	24	24	24	655378	1.82114e+06	1.17453e+06	347748	5.02814e+06	734970	635432	1.80204e+06	897307	374795	716759	504329	370779	414947	316545	386762	254293	-1.8017	-3.48631	6.05246e-05	0.0014828	1.45519e+06	417401	down	high	610290	1.74244e+06	353262	700167	636815	845960	381731	473488	356370	293773	364630
1761	1715	532	1	sp|Q8IWT1|SCN4B_HUMAN	18	228	Sodium channel regulatory subunit beta-4 OS=Homo sapiens OX=9606 GN=SCN4B PE=1 SV=1		1	10	10	10	10	1.2718e+06	1.23229e+06	440682	1.09307e+06	422598	577876	877117	588995	714419	785575	1.14795e+06	1.81086e+06	1.03761e+06	897244	1.45841e+06	1.16126e+06	1.50664e+06	0.611754	1.52812	0.0257739	0.0647441	802094	1.22569e+06	up	low	1.1843e+06	1.17903e+06	1.1104e+06	550512	879026	673537	800113	1.70012e+06	997281	1.35349e+06	1.09481e+06
471	452	533	1	sp|P04792|HSPB1_HUMAN	45.4	205	Heat shock protein beta-1 OS=Homo sapiens OX=9606 GN=HSPB1 PE=1 SV=2		1	20	20	20	20	1.31097e+06	610821	4.5376e+06	422366	513141	440155	590814	1.0507e+06	392042	444153	541525	495009	454230	2.2311e+06	607691	626928	429044	-0.589504	-1.50473	0.257839	0.351744	1.09651e+06	728710	down	no	1.22078e+06	584424	429063	419312	592101	369607	452373	464739	436577	563974	591052
954	923	534	1	sp|P29120|NEC1_HUMAN	11.4	753	Neuroendocrine convertase 1 OS=Homo sapiens OX=9606 GN=PCSK1 PE=1 SV=2		1	15	15	15	15	1.59872e+06	1.3946e+06	580005	892627	380457	506536	1.32361e+06	546918	594242	753955	1.4533e+06	1.17483e+06	936665	520084	1.58561e+06	1.31397e+06	1.17554e+06	0.359246	1.28276	0.263377	0.357964	868634	1.11425e+06	up	no	1.48873e+06	1.33433e+06	906780	482550	1.32649e+06	560237	767908	1.10299e+06	900264	1.47154e+06	1.23878e+06
2052	2006	535	1	sp|Q9H2A7|CXL16_HUMAN	36.6	254	C-X-C motif chemokine 16 OS=Homo sapiens OX=9606 GN=CXCL16 PE=1 SV=4		1	20	20	20	20	752069	928347	2.77427e+06	803309	1.01829e+06	1.49959e+06	770489	342772	1.44146e+06	853076	764602	835334	1.05599e+06	601198	644804	845323	560739	-0.575746	-1.49045	0.076074	0.141301	1.14784e+06	770133	down	no	700329	888228	816045	1.42858e+06	772166	1.35897e+06	868863	784252	1.01495e+06	598417	796951
1445	1406	536	1	sp|Q13231|CHIT1_HUMAN	50	466	Chitotriosidase-1 OS=Homo sapiens OX=9606 GN=CHIT1 PE=1 SV=1		0.97	33	32	32.421	32	192662	336966	1.4748e+06	246985	1.00189e+06	1.67101e+06	615129	152451	7.19953e+06	302289	272241	208038	126468	352817	295513	2.85215e+06	1.43615e+06	-0.971048	-1.96026	0.208299	0.299361	1.43238e+06	730708	down	no	179408	322403	250901	1.59188e+06	616469	6.78754e+06	307883	195316	121553	274253	2.68894e+06
2124	2076	537	1	sp|Q9NR34|MA1C1_HUMAN	29.4	630	Mannosyl-oligosaccharide 1,2-alpha-mannosidase IC OS=Homo sapiens OX=9606 GN=MAN1C1 PE=1 SV=1		1	28	28	28	28	713878	1.00697e+06	711552	947837	550890	974743	902470	944296	1.04257e+06	1.87351e+06	795684	1.29577e+06	1.14887e+06	803555	1.1182e+06	934135	894699	0.355366	1.27931	0.107858	0.182535	866134	1.10805e+06	up	no	664766	963453	962864	928586	904434	982908	1.90818e+06	1.21653e+06	1.10423e+06	1.03776e+06	880680
2131	2083	538	1	sp|Q9NS98|SEM3G_HUMAN	26	782	Semaphorin-3G OS=Homo sapiens OX=9606 GN=SEMA3G PE=1 SV=1		1	22	22	22	22	808680	1.3362e+06	870859	779555	635716	993557	957420	1.11099e+06	1.03651e+06	869024	950506	1.20166e+06	1.10306e+06	686725	1.34422e+06	1.18314e+06	595578	0.0654947	1.04644	0.762823	0.815983	947722	991738	up	no	753046	1.27846e+06	791915	946509	959505	977202	885105	1.12818e+06	1.06019e+06	1.24751e+06	1.11543e+06
223	208	539	1	sp|O75223|GGCT_HUMAN	54.3	188	Gamma-glutamylcyclotransferase OS=Homo sapiens OX=9606 GN=GGCT PE=1 SV=1		1	18	18	18	18	1.1149e+06	671671	3.27309e+06	541627	1.04684e+06	476007	641202	910923	788493	474582	802442	681751	539141	2.04159e+06	649347	639233	611937	-0.385574	-1.30638	0.333928	0.426735	1.05164e+06	805002	down	no	1.0382e+06	642645	550215	453467	642598	743372	483364	640061	518188	602633	602653
1482	1443	540	1	sp|Q14126|DSG2_HUMAN	15.9	1118	Desmoglein-2 OS=Homo sapiens OX=9606 GN=DSG2 PE=1 SV=2		1	26	26	26	26	659872	770754	1.00172e+06	829210	502769	1.13691e+06	802938	744972	1.0969e+06	1.33787e+06	788968	901551	1.35504e+06	1.03664e+06	1.1958e+06	1.29836e+06	1.35197e+06	0.466182	1.38145	0.0271355	0.0675312	838450	1.15828e+06	up	low	614475	737446	842357	1.08307e+06	804686	1.03413e+06	1.36263e+06	846419	1.30237e+06	1.10978e+06	1.22406e+06
2284	2235	541	1	sp|Q9Y2I2|NTNG1_HUMAN	29.3	539	Netrin-G1 OS=Homo sapiens OX=9606 GN=NTNG1 PE=1 SV=3		1	32	32	32	32	1.09439e+06	1.09715e+06	578186	796442	494655	433904	971437	677072	448975	1.09967e+06	930981	1.54323e+06	1.2305e+06	893801	1.99196e+06	1.13065e+06	1.38113e+06	0.799932	1.74102	0.00196395	0.0103378	732467	1.27524e+06	up	med	1.0191e+06	1.04973e+06	809069	413357	973552	423283	1.12002e+06	1.44885e+06	1.18268e+06	1.84866e+06	1.06595e+06
259	243	542	1	sp|O94772|LY6H_HUMAN	22.9	140	Lymphocyte antigen 6H OS=Homo sapiens OX=9606 GN=LY6H PE=1 SV=1		1	14	14	14	14	1.32285e+06	1.20858e+06	539264	1.16363e+06	567412	436539	1.35599e+06	717614	564243	1.03126e+06	1.1735e+06	1.32675e+06	986859	712748	1.16618e+06	891178	1.25581e+06	0.287402	1.22044	0.28614	0.377968	875124	1.06804e+06	up	no	1.23184e+06	1.15635e+06	1.18208e+06	415867	1.35894e+06	531955	1.05035e+06	1.24562e+06	948507	1.08228e+06	840181
2241	2193	543	1	sp|Q9ULI3|HEG1_HUMAN	7.3	1381	Protein HEG homolog 1 OS=Homo sapiens OX=9606 GN=HEG1 PE=1 SV=3		1	18	18	18	18	1.02001e+06	1.02599e+06	647478	1.03225e+06	520069	907086	966764	456544	782896	934978	1.14424e+06	1.12199e+06	1.0383e+06	1.10126e+06	1.16867e+06	1.1155e+06	1.30587e+06	0.44919	1.36527	0.0323669	0.0770557	817676	1.11635e+06	up	low	949837	981651	1.04861e+06	864132	968869	738095	952280	1.05338e+06	997951	1.0846e+06	1.05167e+06
2097	2050	544	1	sp|Q9HCU0|CD248_HUMAN	14.5	757	Endosialin OS=Homo sapiens OX=9606 GN=CD248 PE=1 SV=1		1	19	19	19	19	992682	924406	671982	924986	723095	1.06696e+06	1.15013e+06	668759	1.04592e+06	908717	978222	1.16088e+06	995725	960322	962965	1.25441e+06	1.12251e+06	0.200474	1.14908	0.279969	0.372218	907658	1.04297e+06	up	no	924389	884457	939652	1.01643e+06	1.15263e+06	986072	925533	1.08989e+06	957028	893689	1.18263e+06
2190	2142	545	1	sp|Q9UBX7|KLK11_HUMAN	40.1	282	Kallikrein-11 OS=Homo sapiens OX=9606 GN=KLK11 PE=1 SV=2		0.96	25	24	24.632	24	664059	636774	913912	1.25713e+06	579552	867099	1.09487e+06	316091	477733	1.38508e+06	798147	922928	1.31448e+06	1.32125e+06	1.04098e+06	1.1085e+06	2.34138e+06	0.757979	1.69112	0.00809723	0.028378	756358	1.27909e+06	up	med	618374	609256	1.27706e+06	826039	1.09726e+06	450396	1.41071e+06	866489	1.2634e+06	966088	1.04507e+06
1787	1741	546	1	sp|Q8N3J6|CADM2_HUMAN	45.1	435	Cell adhesion molecule 2 OS=Homo sapiens OX=9606 GN=CADM2 PE=1 SV=1		1	28	28	28	28	1.59409e+06	1.03013e+06	729179	792556	514338	472491	1.21022e+06	588883	607339	828720	1.05835e+06	1.25295e+06	1.06476e+06	733505	1.48388e+06	1.37244e+06	1.04512e+06	0.399511	1.31906	0.135229	0.214937	837692	1.10497e+06	up	no	1.48443e+06	985608	805122	450117	1.21285e+06	572585	844056	1.17633e+06	1.02338e+06	1.37713e+06	1.29391e+06
837	809	547	1	sp|P20851|C4BPB_HUMAN	45.6	252	C4b-binding protein beta chain OS=Homo sapiens OX=9606 GN=C4BPB PE=1 SV=1		1	23	23	23	23	313381	2.91611e+06	365487	1.13772e+06	5.33031e+06	2.09414e+06	634970	724074	328694	735175	787878	179402	219772	342661	195633	255674	152560	-2.10093	-4.28986	0.000419835	0.00388233	1.53832e+06	358594	down	high	291822	2.79009e+06	1.15575e+06	1.99498e+06	636353	309885	748780	168431	211231	181560	241044
1562	1521	548	1	sp|Q16363|LAMA4_HUMAN	23.2	1823	Laminin subunit alpha-4 OS=Homo sapiens OX=9606 GN=LAMA4 PE=1 SV=4		1	39	39	39	39	978651	712908	844864	1.01795e+06	659316	926262	1.09116e+06	758138	897128	1.0348e+06	906817	1.07836e+06	1.32137e+06	969827	1.09706e+06	1.1888e+06	1.11652e+06	0.313827	1.243	0.0783004	0.144065	876264	1.0892e+06	up	no	911322	682100	1.03409e+06	882400	1.09353e+06	845791	1.05395e+06	1.01242e+06	1.27002e+06	1.01814e+06	1.12078e+06
1209	1175	549	1	sp|P55286|CADH8_HUMAN	26.4	799	Cadherin-8 OS=Homo sapiens OX=9606 GN=CDH8 PE=1 SV=2		0.955	22	21	21.356	21	680880	1.49431e+06	449910	658772	555707	444817	1.16707e+06	890499	519387	819397	1.44309e+06	1.12396e+06	1.18702e+06	760790	1.79178e+06	1.33226e+06	758482	0.595696	1.5112	0.0388746	0.0882278	762372	1.1521e+06	up	low	634037	1.42973e+06	669217	423754	1.16961e+06	489665	834560	1.05523e+06	1.14089e+06	1.66288e+06	1.25602e+06
2005	1959	550	1	sp|Q9BXJ0|C1QT5_HUMAN	49.4	243	Complement C1q tumor necrosis factor-related protein 5 OS=Homo sapiens OX=9606 GN=C1QTNF5 PE=1 SV=1		1	25	25	25	25	837284	502358	1.63176e+06	939080	399877	848635	1.09509e+06	356250	690643	1.12309e+06	759150	1.11806e+06	1.00783e+06	1.15992e+06	1.06267e+06	1.364e+06	1.8359e+06	0.539189	1.45316	0.0654287	0.127087	811220	1.17883e+06	up	no	779681	480648	953969	808449	1.09747e+06	651122	1.14388e+06	1.04969e+06	968661	986226	1.28594e+06
1387	1348	551	1	sp|Q06828|FMOD_HUMAN	35.4	376	Fibromodulin OS=Homo sapiens OX=9606 GN=FMOD PE=1 SV=2		1	27	27	27	27	1.02346e+06	937245	644996	970890	667579	744559	980448	496716	1.38341e+06	1.18518e+06	900865	1.02672e+06	1.26609e+06	1.17953e+06	923629	1.02949e+06	1.13841e+06	0.310047	1.23975	0.147383	0.229926	872144	1.08124e+06	up	no	953045	896741	986284	709302	982583	1.30425e+06	1.20711e+06	963938	1.21688e+06	857183	970576
747	719	552	1	sp|P15144|AMPN_HUMAN	33.4	967	Aminopeptidase N OS=Homo sapiens OX=9606 GN=ANPEP PE=1 SV=4		1	38	38	38	38	905213	725791	739593	1.35674e+06	1.25171e+06	1.51176e+06	834121	732145	1.57165e+06	1.03141e+06	731185	865983	930580	813352	758036	760166	1.12835e+06	-0.286139	-1.21937	0.208066	0.299283	1.06986e+06	877383	down	no	842937	694426	1.37825e+06	1.44017e+06	835937	1.48172e+06	1.0505e+06	813027	894415	703503	716666
2188	2140	553	1	sp|Q9UBX1|CATF_HUMAN	39.9	484	Cathepsin F OS=Homo sapiens OX=9606 GN=CTSF PE=1 SV=1		1	32	32	32	32	802617	980432	544899	836232	358263	1.14733e+06	964116	474859	1.19125e+06	1.0916e+06	902466	1.02366e+06	1.30565e+06	1.0199e+06	1.24664e+06	1.31062e+06	1.16742e+06	0.482806	1.39746	0.050144	0.104825	811111	1.13349e+06	up	no	747399	938062	849490	1.093e+06	966215	1.12308e+06	1.1118e+06	961066	1.2549e+06	1.15695e+06	1.23562e+06
754	726	554	1	sp|P15328|FOLR1_HUMAN	38.5	257	Folate receptor alpha OS=Homo sapiens OX=9606 GN=FOLR1 PE=1 SV=3		1	24	24	24	24	633465	535737	1.64203e+06	988598	488802	888189	1.44291e+06	437136	458124	1.11048e+06	712922	875041	1.32009e+06	1.31199e+06	775711	986575	1.31296e+06	0.331533	1.25835	0.267911	0.361493	834999	1.05072e+06	up	no	589884	512584	1.00427e+06	846130	1.44605e+06	431909	1.13103e+06	821530	1.26879e+06	719907	930119
529	508	555	1	sp|P07093|GDN_HUMAN	37.9	398	Glia-derived nexin OS=Homo sapiens OX=9606 GN=SERPINE2 PE=1 SV=1		1	21	21	21	21	1.92958e+06	805707	1.26609e+06	701992	382533	340975	1.01098e+06	416514	569091	722649	2.02397e+06	669254	852011	1.01774e+06	1.11577e+06	744998	653584	0.241303	1.18206	0.497497	0.581852	824830	974998	up	no	1.79684e+06	770888	713122	324829	1.01318e+06	536525	736022	628328	818899	1.03551e+06	702366
2026	1980	556	1	sp|Q9GZM5|YIPF3_HUMAN	6.3	350	Protein YIPF3 OS=Homo sapiens OX=9606 GN=YIPF3 PE=1 SV=1		1	10	10	10	10	1.47795e+06	845854	629577	961927	363962	973957	1.21656e+06	403154	766214	871025	948195	1.11059e+06	934248	845960	1.04016e+06	1.27703e+06	1.29239e+06	0.293026	1.22521	0.274061	0.366723	848795	1.03995e+06	up	no	1.37627e+06	809300	977178	927837	1.21921e+06	722368	887144	1.04268e+06	897940	965332	1.20395e+06
956	925	557	1	sp|P29279|CCN2_HUMAN	27.8	349	CCN family member 2 OS=Homo sapiens OX=9606 GN=CCN2 PE=1 SV=2		1	21	21	21	21	1.04124e+06	1.01814e+06	742260	1.00141e+06	519357	913843	1.15323e+06	742236	852051	862009	888547	962282	1.01203e+06	765930	1.03042e+06	1.09765e+06	1.0868e+06	0.118775	1.08581	0.540484	0.618864	887085	963208	up	no	969610	974142	1.01728e+06	870570	1.15574e+06	803293	877961	903437	972702	956288	1.03484e+06
1722	1676	558	1	sp|Q7Z7G0|TARSH_HUMAN	11.1	1068	Target of Nesh-SH3 OS=Homo sapiens OX=9606 GN=ABI3BP PE=1 SV=2		1	22	22	22	22	931914	616032	934370	1.24842e+06	1.1186e+06	1.19433e+06	910704	732582	880750	960495	873741	828754	850336	1.0347e+06	515775	949209	1.33752e+06	-0.0511364	-1.03608	0.815428	0.855576	951968	918816	down	no	867801	589409	1.26821e+06	1.13778e+06	912687	830350	978269	778075	817289	478670	894892
603	581	559	1	sp|P09429|HMGB1_HUMAN	24.2	215	High mobility group protein B1 OS=Homo sapiens OX=9606 GN=HMGB1 PE=1 SV=3		0.727	11	8	9.846	8	81744.5	201099	395927	202903	1.25912e+07	233418	537423	1.67101e+06	187905	167052	151248	168322	68108.8	112018	66712.4	69085.9	96624.1	-3.99263	-15.9185	1.56465e-05	0.00127364	1.78918e+06	112396	down	high	76120.7	192409	206120	222365	538593	177152	170143	158029	65461.9	61913.1	65132.6
319	302	560	1	sp|P00740|FA9_HUMAN	44.3	461	Coagulation factor IX OS=Homo sapiens OX=9606 GN=F9 PE=1 SV=2		1	32	32	32	32	1.01112e+06	1.90268e+06	494730	1.93933e+06	1.37588e+06	581954	1.14839e+06	1.2514e+06	555863	1.30385e+06	676201	690895	375193	736793	412728	162944	153731	-1.01535	-2.02139	0.0154001	0.0445952	1.14015e+06	564042	down	med	941562	1.82046e+06	1.97008e+06	554397	1.15089e+06	524054	1.32798e+06	648646	360612	383036	153620
1659	1614	561	1	sp|Q6NW40|RGMB_HUMAN	50.8	437	Repulsive guidance molecule B OS=Homo sapiens OX=9606 GN=RGMB PE=1 SV=3		1	47	47	47	47	1.06708e+06	1.00217e+06	475222	819151	662857	576906	788108	698983	707411	802243	918479	1.22238e+06	1.06395e+06	758879	1.38632e+06	1.10015e+06	952623	0.441344	1.35787	0.0367945	0.0848039	755321	1.02563e+06	up	low	993671	958859	832138	549587	789823	666930	817089	1.14763e+06	1.0226e+06	1.28659e+06	1.03719e+06
698	671	562	1	sp|P13598|ICAM2_HUMAN	20.7	275	Intercellular adhesion molecule 2 OS=Homo sapiens OX=9606 GN=ICAM2 PE=1 SV=2		1	12	12	12	12	566665	804357	817267	928716	747328	1.7026e+06	588754	1.18476e+06	1.38304e+06	1.00502e+06	619693	647335	601442	747060	599364	886746	801514	-0.392267	-1.31245	0.117209	0.193247	969276	738522	down	no	527680	769596	943441	1.62197e+06	590036	1.3039e+06	1.02362e+06	607749	578069	556246	836003
1339	1300	563	1	sp|P99999|CYC_HUMAN	61	105	Cytochrome c OS=Homo sapiens OX=9606 GN=CYCS PE=1 SV=2		1	27	27	27	27	880087	632616	1.65489e+06	458828	983283	643766	844654	1.18707e+06	1.16775e+06	744040	580013	789967	1.18971e+06	510134	1.06599e+06	696635	650147	-0.271078	-1.20671	0.313756	0.405973	939216	778329	down	no	819539	605277	466102	613281	846493	1.10093e+06	757809	741659	1.14347e+06	989301	656771
870	842	564	1	sp|P22528|SPR1B_HUMAN	61.8	89	Cornifin-B OS=Homo sapiens OX=9606 GN=SPRR1B PE=1 SV=2		1	10	10	10	10	1.20188e+06	59369.8	8.59564e+06	84853.3	596859	103836	49685.8	133978	60973.6	129272	276499	79202.5	139202	547090	339669	66828.5	194826	-2.44876	-5.45948	0.0113869	0.0361189	1.20968e+06	221574	down	med	1.1192e+06	56804.1	86198.6	98918.8	49794	57484.4	131664	74359.1	133792	315233	63004.3
1670	1625	565	1	sp|Q6UWR7|ENPP6_HUMAN	34.8	440	Glycerophosphocholine cholinephosphodiesterase ENPP6 OS=Homo sapiens OX=9606 GN=ENPP6 PE=1 SV=2		1	22	22	22	22	712379	959484	718294	897535	426674	989407	943115	573351	567057	1.0924e+06	675510	1.38787e+06	1.1447e+06	1.02142e+06	1.30743e+06	784986	1.04784e+06	0.488114	1.40261	0.0310131	0.0746422	754144	1.05777e+06	up	low	663370	918019	911765	942555	945168	534608	1.11262e+06	1.303e+06	1.10021e+06	1.21338e+06	740066
636	609	566	1	sp|P10153|RNAS2_HUMAN	19.9	161	Non-secretory ribonuclease OS=Homo sapiens OX=9606 GN=RNASE2 PE=1 SV=2		1	6	6	6	6	630286	634419	1.14451e+06	502269	4.10762e+06	1.38216e+06	640876	796111	950867	774499	510237	685831	358992	855856	370049	684659	591250	-0.989147	-1.98501	0.0126306	0.0386541	1.19879e+06	603922	down	med	586924	607002	510232	1.31671e+06	642271	896454	788831	643891	345041	343428	645480
2348	2299	567	1	sp|Q71U36|TBA1A_HUMAN_family	44.3	451	Tubulin alpha-1A chain OS=Homo sapiens OX=9606 GN=TUBA1A PE=1 SV=1		1	39	39	39	39	676341	841927	2.15196e+06	309489	2.60308e+06	530764	325861	3.14067e+06	482487	368151	354877	297368	211161	794651	191837	204250	118841	-1.95222	-3.86969	0.000211066	0.00260276	1.22918e+06	317642	down	high	629811	805542	314396	505631	326570	454877	374964	279183	202955	178037	192562
1417	1378	568	1	sp|Q10472|GALT1_HUMAN	42.9	559	Polypeptide N-acetylgalactosaminyltransferase 1 OS=Homo sapiens OX=9606 GN=GALNT1 PE=1 SV=1		0.714	35	25	31.098	25	937603	926550	802105	922905	911250	756862	692828	821153	909512	760645	918947	1.02749e+06	989740	696715	1.1382e+06	1.03189e+06	767343	0.102678	1.07376	0.561572	0.635387	853419	916371	up	no	873099	886509	937538	721022	694337	857466	774721	964655	951276	1.05632e+06	972842
2308	2259	569	1	sp|Q9Y5I4|PCDC2_HUMAN	22.4	1007	Protocadherin alpha-C2 OS=Homo sapiens OX=9606 GN=PCDHAC2 PE=1 SV=1		1	26	26	26	26	975919	1.07709e+06	307287	846436	554635	755153	785136	858017	864290	754875	1.0883e+06	927069	1.12772e+06	763050	1.37924e+06	1.25581e+06	593486	0.337583	1.26364	0.181967	0.270059	780440	986193	up	no	908779	1.03054e+06	859856	719394	786845	814832	768845	870377	1.08389e+06	1.28002e+06	1.18395e+06
943	912	570	1	sp|P27918|PROP_HUMAN	26.9	469	Properdin OS=Homo sapiens OX=9606 GN=CFP PE=1 SV=2		1	23	23	23	23	706332	1.16173e+06	758583	1.18628e+06	2.82863e+06	1.27342e+06	645694	1.17662e+06	767768	1.00678e+06	723561	404027	351561	513526	351462	455749	589896	-1.08671	-2.12389	0.000811554	0.00589212	1.16723e+06	549571	down	high	657738	1.11152e+06	1.20509e+06	1.21312e+06	647100	723833	1.02541e+06	379320	337898	326178	429669
214	199	571	1	sp|O75078|ADA11_HUMAN	32.4	769	Disintegrin and metalloproteinase domain-containing protein 11 OS=Homo sapiens OX=9606 GN=ADAM11 PE=1 SV=3		1	31	31	31	31	1.1801e+06	756021	399037	846709	465380	758537	893291	576942	761468	829229	963741	1.05576e+06	1.3198e+06	693287	1.62518e+06	1.21485e+06	658199	0.502799	1.41696	0.049202	0.103249	737498	1.04501e+06	up	no	1.09891e+06	723349	860133	722618	895236	717894	844574	991200	1.2685e+06	1.50826e+06	1.14533e+06
1753	1707	572	1	sp|Q8IUK5|PLDX1_HUMAN	23	500	Plexin domain-containing protein 1 OS=Homo sapiens OX=9606 GN=PLXDC1 PE=1 SV=2		1	27	27	27	27	1.25657e+06	795612	512390	941185	403525	637391	1.1354e+06	479494	644114	727222	906734	1.28654e+06	971381	779748	1.35659e+06	1.14305e+06	970407	0.428508	1.34584	0.0948374	0.165344	756188	1.01771e+06	up	no	1.17013e+06	761229	956108	607208	1.13787e+06	607255	740679	1.20786e+06	933630	1.25899e+06	1.07764e+06
2137	2089	573	1	sp|Q9NTU7|CBLN4_HUMAN	28.9	201	Cerebellin-4 OS=Homo sapiens OX=9606 GN=CBLN4 PE=1 SV=1		0.9	10	9	9.265	9	1.43271e+06	1.05663e+06	450889	834587	427633	274330	889245	685561	407506	774498	940531	1.45616e+06	884209	733769	1.29257e+06	818682	1.0735e+06	0.473882	1.38884	0.121742	0.197798	717677	996741	up	no	1.33415e+06	1.01097e+06	847819	261340	891181	384187	788830	1.36712e+06	849846	1.19958e+06	771834
1459	1420	574	1	sp|Q13510|ASAH1_HUMAN	32.4	395	Acid ceramidase OS=Homo sapiens OX=9606 GN=ASAH1 PE=1 SV=5		1	19	19	19	19	837168	540466	706332	516882	655340	665639	1.00143e+06	404520	768165	796427	668994	1.36811e+06	1.30204e+06	1.55658e+06	1.07597e+06	1.01147e+06	1.05241e+06	0.704814	1.62994	0.00228112	0.0114841	677327	1.104e+06	up	med	779574	517110	525077	634119	1.00361e+06	724208	811165	1.28445e+06	1.25143e+06	998561	953593
1538	1498	575	1	sp|Q15375|EPHA7_HUMAN	21.6	998	Ephrin type-A receptor 7 OS=Homo sapiens OX=9606 GN=EPHA7 PE=1 SV=3		0.812	32	26	30.067	26	1.07649e+06	823654	555335	858854	440883	560315	1.06965e+06	586773	714487	885409	979517	1.12809e+06	926207	807794	1.09398e+06	1.21736e+06	1.03391e+06	0.441661	1.35817	0.0423502	0.0929587	742938	1.00903e+06	up	low	1.00243e+06	788060	872471	533782	1.07198e+06	673601	901794	1.05911e+06	890212	1.01528e+06	1.1477e+06
1264	1229	576	1	sp|P61981|1433G_HUMAN	50.2	247	14-3-3 protein gamma OS=Homo sapiens OX=9606 GN=YWHAG PE=1 SV=2		0.419	31	13	16.254	13	254708	437431	1.84551e+06	347141	2.64605e+06	1.17744e+06	432099	1.97881e+06	3.41964e+06	288992	342775	257731	226761	230709	221365	194287	223844	-2.4882	-5.61079	3.38021e-07	0.000188113	1.3932e+06	248308	down	high	237185	418527	352644	1.12169e+06	433040	3.22396e+06	294340	241970	217949	205440	183170
518	498	577	1	sp|P06703|S10A6_HUMAN	24.4	90	Protein S100-A6 OS=Homo sapiens OX=9606 GN=S100A6 PE=1 SV=1		0.714	7	5	6.25	7	297971	1.36948e+06	378399	343665	9.07471e+06	330409	466386	614118	417538	226997	577697	332244	239204	290528	161506	240216	229191	-2.36252	-5.14267	0.000635538	0.005018	1.47696e+06	287198	down	high	277471	1.3103e+06	349114	314763	467402	393645	231198	311927	229908	149887	226470
1820	1774	578	1	sp|Q8NFY4|SEM6D_HUMAN	15.9	1073	Semaphorin-6D OS=Homo sapiens OX=9606 GN=SEMA6D PE=1 SV=1		0.92	25	23	23.92	23	898404	1.04537e+06	750598	891368	445527	643766	758477	580340	729688	882624	754411	1.17429e+06	948062	835184	1.12853e+06	1.0781e+06	1.01203e+06	0.382337	1.30345	0.0591497	0.118678	749282	976653	up	no	836596	1.00019e+06	905501	613281	760128	687933	898958	1.10248e+06	911218	1.04734e+06	1.0164e+06
2217	2169	579	1	sp|Q9UJA9|ENPP5_HUMAN	21	477	Ectonucleotide pyrophosphatase/phosphodiesterase family member 5 OS=Homo sapiens OX=9606 GN=ENPP5 PE=1 SV=1		1	20	20	20	20	1.26469e+06	849180	801627	840000	468890	493069	1.0022e+06	547858	586118	866090	821999	1.17744e+06	986012	654993	1.33023e+06	1.01798e+06	742008	0.318437	1.24698	0.189719	0.27855	761515	949593	up	no	1.17769e+06	812482	853318	469720	1.00438e+06	552578	882117	1.10544e+06	947692	1.23453e+06	959724
879	850	580	1	sp|P22891|PROZ_HUMAN	32.8	400	Vitamin K-dependent protein Z OS=Homo sapiens OX=9606 GN=PROZ PE=1 SV=2		1	20	20	20	20	595450	1.17931e+06	473925	3.27687e+06	1.45383e+06	587740	556766	846992	450228	1.92316e+06	694906	631895	211251	750805	357399	140141	153301	-0.784167	-1.7221	0.141394	0.222002	1.04679e+06	607857	down	no	554485	1.12834e+06	3.32883e+06	559909	557978	424464	1.95875e+06	593254	203041	331687	132121
1000	969	581	1	sp|P33241|LSP1_HUMAN	22.4	339	Lymphocyte-specific protein 1 OS=Homo sapiens OX=9606 GN=LSP1 PE=1 SV=1		1	10	10	10	10	119233	197262	308535	361831	1.03541e+07	392996	628735	1.58333e+06	378735	221261	133479	179410	117717	231321	81449.2	105177	206712	-3.31829	-9.97479	3.5425e-05	0.00140267	1.59163e+06	159566	down	high	111031	188737	367568	374386	630104	357062	225356	168439	113142	75589.8	99158.1
684	657	582	1	sp|P12814|ACTN1_HUMAN	47.1	892	Alpha-actinin-1 OS=Homo sapiens OX=9606 GN=ACTN1 PE=1 SV=2		0.627	51	32	42.529	32	148511	250314	613030	57731.4	1.27531e+07	149696	505944	361588	438004	88283.8	158796	95840.2	102348	186919	81602.2	106318	89926.9	-3.89946	-14.9229	3.00883e-05	0.00140267	1.69754e+06	113754	down	high	138294	239497	58646.7	142607	507046	412940	89917.5	89979.4	98370	75731.7	100234
721	693	583	1	sp|P14138|EDN3_HUMAN	20.2	238	Endothelin-3 OS=Homo sapiens OX=9606 GN=EDN3 PE=1 SV=1		1	13	13	13	13	838504	830823	827710	931233	281992	788938	1.09156e+06	367007	442603	961797	1.02781e+06	873382	1.0126e+06	889171	1.11148e+06	1.23504e+06	797775	0.475274	1.39018	0.0706264	0.134221	711153	988632	up	no	780817	794918	945997	751580	1.09394e+06	417275	979595	819973	973245	1.03152e+06	1.16437e+06
737	709	584	1	sp|P14735|IDE_HUMAN	21.6	1019	Insulin-degrading enzyme OS=Homo sapiens OX=9606 GN=IDE PE=1 SV=4		1	35	35	35	35	670271	266579	4.95472e+06	276087	636227	220963	202363	565060	197456	203041	382755	210878	162324	3.45702e+06	186633	176258	210516	-0.509347	-1.42341	0.518696	0.600918	887748	623679	down	no	624158	255059	280465	210500	202804	186157	206798	197982	156016	173207	166171
1728	1682	585	1	sp|Q86SR1|GLT10_HUMAN	30.2	603	Polypeptide N-acetylgalactosaminyltransferase 10 OS=Homo sapiens OX=9606 GN=GALNT10 PE=1 SV=2		1	23	23	23	23	588764	955392	658091	892300	501622	882624	724442	859284	1.17566e+06	962406	732257	1.03078e+06	1.00677e+06	664649	968008	895730	747579	0.123338	1.08925	0.550808	0.627412	804242	876022	up	no	548259	914104	906447	840829	726019	1.10838e+06	980216	967742	967647	898369	844472
2154	2106	586	1	sp|Q9NZ08|ERAP1_HUMAN	25.9	941	Endoplasmic reticulum aminopeptidase 1 OS=Homo sapiens OX=9606 GN=ERAP1 PE=1 SV=3		1	31	31	31	31	503826	344321	1.24622e+06	1.02096e+06	1.32226e+06	1.24922e+06	618003	850836	1.22688e+06	786232	611610	989492	750245	461131	1.08066e+06	466740	869899	-0.30865	-1.23855	0.293354	0.385115	931391	752002	down	no	469164	329441	1.03714e+06	1.19007e+06	619349	1.15667e+06	800782	928983	721089	1.00292e+06	440031
1298	1263	587	1	sp|P68032|ACTC_HUMAN	48.5	377	Actin, alpha cardiac muscle 1 OS=Homo sapiens OX=9606 GN=ACTC1 PE=1 SV=1		0.172	180	31	57.096	31	191776	594851	586055	259840	7.07492e+06	446920	464692	2.46245e+06	464464	320531	271871	239810	271458	235895	199732	156866	154515	-2.59117	-6.02588	6.24354e-05	0.0014828	1.394e+06	231335	down	high	178583	569144	263960	425757	465703	437885	326462	225145	260909	185364	147889
1676	1631	588	1	sp|Q6UX73|CP089_HUMAN	37.8	402	UPF0764 protein C16orf89 OS=Homo sapiens OX=9606 GN=C16orf89 PE=1 SV=2		1	28	28	28	28	358525	961875	603066	641629	435953	590242	561496	737591	829564	928037	620480	789647	1.12444e+06	610698	1.10921e+06	847122	698408	0.404112	1.32327	0.0805931	0.147173	635549	841006	up	no	333859	920307	651802	562293	562719	782093	945211	741359	1.08074e+06	1.02941e+06	798646
1162	1128	589	1	sp|P52209|6PGD_HUMAN	40.2	483	6-phosphogluconate dehydrogenase, decarboxylating OS=Homo sapiens OX=9606 GN=PGD PE=1 SV=3		1	30	30	30	30	205874	538942	582537	199479	8.29574e+06	250635	439378	1.09643e+06	497356	217591	376169	158389	189661	160332	199519	198772	167777	-2.68947	-6.45075	0.000126941	0.00194849	1.34515e+06	208526	down	high	191710	515651	202642	238766	440335	468895	221617	148703	182291	185166	187398
1114	1081	590	1	sp|P48723|HSP13_HUMAN	16.3	471	Heat shock 70 kDa protein 13 OS=Homo sapiens OX=9606 GN=HSPA13 PE=1 SV=1		1	12	12	12	12	771186	1.02993e+06	489021	881817	399850	956617	651513	1.24452e+06	884546	739071	638478	795936	818930	818706	955621	827496	830818	-0.0160402	-1.01118	0.94664	0.958464	812111	803132	down	no	718130	985418	895798	911318	652931	833928	752748	747264	787104	886873	780144
759	731	591	1	sp|P15586|GNS_HUMAN	29	552	N-acetylglucosamine-6-sulfatase OS=Homo sapiens OX=9606 GN=GNS PE=1 SV=3		1	30	30	30	30	829352	693294	458288	655831	1.07757e+06	593343	847495	364541	533338	728435	916218	1.04034e+06	971450	1.27113e+06	968715	994901	1.21144e+06	0.590651	1.50593	0.00975047	0.032281	672561	1.01283e+06	up	med	772296	663333	666229	565246	849340	502818	741915	976722	933697	899026	937969
159	145	592	1	sp|O43278|SPIT1_HUMAN	21.6	529	Kunitz-type protease inhibitor 1 OS=Homo sapiens OX=9606 GN=SPINT1 PE=1 SV=2		1	21	21	21	21	1.12178e+06	525193	690193	803003	791754	799873	734099	469649	532425	837468	825345	1.03271e+06	848937	931944	870616	1.17296e+06	899792	0.367989	1.29055	0.0726298	0.136669	718663	927472	up	no	1.0446e+06	502497	815734	761996	735697	501957	852966	969561	815945	807984	1.10584e+06
2155	2107	593	1	sp|Q9NZ53|PDXL2_HUMAN	19.2	605	Podocalyxin-like protein 2 OS=Homo sapiens OX=9606 GN=PODXL2 PE=1 SV=1		1	23	23	23	23	1.29866e+06	676785	347542	718674	400738	543573	840078	493338	470626	765780	1.0357e+06	1.02669e+06	1.04719e+06	854413	1.25139e+06	1.18298e+06	809666	0.631627	1.54931	0.0147602	0.0434126	643335	996726	up	med	1.20931e+06	647537	730069	517833	841907	443695	779951	963909	1.00649e+06	1.16137e+06	1.11528e+06
570	548	594	1	sp|P08195|4F2_HUMAN	29	630	Amino acid transporter heavy chain SLC3A2 OS=Homo sapiens OX=9606 GN=SLC3A2 PE=1 SV=3		1	22	22	22	22	939309	796527	840454	930973	490911	1.10452e+06	685469	894483	1.09472e+06	701417	634892	748223	758362	632848	910408	778410	803884	-0.212002	-1.15829	0.283054	0.375186	864152	746056	down	no	874687	762105	945733	1.05222e+06	686961	1.03208e+06	714397	702467	728890	844913	733867
1662	1617	595	1	sp|Q6P4E1|GOLM2_HUMAN	27.5	436	Protein GOLM2 OS=Homo sapiens OX=9606 GN=GOLM2 PE=1 SV=2		1	14	14	14	14	1.00266e+06	715684	815497	939459	374108	824429	821127	592066	817642	795948	821562	883754	744034	840984	809041	1.06511e+06	609337	0.0986117	1.07074	0.638309	0.706193	766964	821221	up	no	933682	684755	954354	785389	822915	770854	810677	829711	715119	750838	1.00416e+06
2281	2232	596	1	sp|Q9Y2E5|MA2B2_HUMAN	17.9	1009	Epididymis-specific alpha-mannosidase OS=Homo sapiens OX=9606 GN=MAN2B2 PE=1 SV=4		1	22	22	22	22	963909	400867	742943	902191	369326	784499	892915	263006	486104	754145	710638	1.01084e+06	1.02784e+06	1.05759e+06	836501	918356	1.51639e+06	0.601876	1.51769	0.0309939	0.0746422	645085	979038	up	low	897595	383544	916495	747351	894859	458287	768101	949025	987895	776323	865804
1111	1079	597	1	sp|P48637|GSHB_HUMAN	40.5	474	Glutathione synthetase OS=Homo sapiens OX=9606 GN=GSS PE=1 SV=1		1	28	28	28	28	857828	909374	894331	619900	1.01813e+06	698500	773290	997740	1.00913e+06	638937	801239	761490	803405	612986	718530	660206	581036	-0.309811	-1.23955	0.0875369	0.155804	864247	697229	down	no	798812	870074	629729	665424	774973	951380	650761	714924	772182	666839	622426
2006	1960	598	1	sp|Q9BXJ1|C1QT1_HUMAN	26.7	281	Complement C1q tumor necrosis factor-related protein 1 OS=Homo sapiens OX=9606 GN=C1QTNF1 PE=1 SV=1		1	14	14	14	14	886675	595274	760810	554251	412989	739368	808212	461118	649921	856813	672194	1.12242e+06	1.03265e+06	920265	1.08338e+06	1.03188e+06	954734	0.556944	1.47115	0.00652639	0.024699	652069	959291	up	med	825675	569549	563039	704357	809971	612730	872668	1.05378e+06	992514	1.00544e+06	972828
81	68	599	1	sp|A6NGN9|IGLO5_HUMAN	31.5	336	IgLON family member 5 OS=Homo sapiens OX=9606 GN=IGLON5 PE=1 SV=4		1	20	20	20	20	1.14286e+06	690256	608849	907849	444087	705923	782040	523263	634119	742538	795208	948111	851753	790868	1.04362e+06	1.01299e+06	842058	0.295972	1.22771	0.155962	0.240236	715472	878394	up	no	1.06424e+06	660426	922243	672495	783743	597833	756279	890132	818651	968544	955025
1126	1093	600	1	sp|P49641|MA2A2_HUMAN	30.6	1150	Alpha-mannosidase 2x OS=Homo sapiens OX=9606 GN=MAN2A2 PE=1 SV=3		0.921	38	35	36.25	35	589090	1.40669e+06	361095	578826	441502	555067	732926	720263	518981	877745	785111	1.05862e+06	1.19726e+06	583755	1.40436e+06	840743	562717	0.478056	1.39287	0.0863805	0.154527	656049	913789	up	no	548562	1.3459e+06	588003	528782	734522	489282	893988	993882	1.15073e+06	1.30333e+06	792633
244	229	601	1	sp|O75752|B3GL1_HUMAN	39.6	331	UDP-GalNAc:beta-1,3-N-acetylgalactosaminyltransferase 1 OS=Homo sapiens OX=9606 GN=B3GALNT1 PE=1 SV=1		1	21	21	21	21	766617	747483	473417	779113	546487	732961	835274	609534	869396	943713	744842	1.02048e+06	1.07726e+06	660652	1.05113e+06	1.05938e+06	429155	0.305429	1.23579	0.169127	0.256024	706698	873327	up	no	713876	715180	791465	698253	837093	819645	961177	958078	1.0354e+06	975512	998758
988	957	602	1	sp|P31947|1433S_HUMAN	43.5	248	14-3-3 protein sigma OS=Homo sapiens OX=9606 GN=SFN PE=1 SV=1		0.5	30	15	17.202	15	1.09016e+06	131757	6.04997e+06	174919	538728	136663	198258	283205	182081	117486	1.01184e+06	153962	129966	863634	150117	196354	165878	-1.48537	-2.79989	0.0630663	0.123659	976194	348654	down	no	1.01516e+06	126063	177693	130191	198690	171662	119660	144547	124915	139317	185118
839	811	603	1	sp|P20916|MAG_HUMAN	24.1	626	Myelin-associated glycoprotein OS=Homo sapiens OX=9606 GN=MAG PE=1 SV=1		1	21	21	21	21	861797	613719	750457	764714	384093	808496	666402	615876	780226	751238	562289	1.19593e+06	920937	834912	988247	893827	1.02648e+06	0.369793	1.29217	0.0771764	0.142715	693975	896733	up	no	802508	587197	776838	770211	667852	735579	765140	1.1228e+06	885147	917153	842679
333	316	604	1	sp|P01023|A2MG_HUMAN	26.6	1474	Alpha-2-macroglobulin OS=Homo sapiens OX=9606 GN=A2M PE=1 SV=3	yes	1	42	42	42	42	623449	289901	373352	207386	3.24276e+06	241380	371750	209094	184662	319442	441879	519259	304047	620051	363171	240794	352983	-0.691397	-1.61485	0.199172	0.289142	638193	395203	down	no	580557	277373	210674	229950	372559	174095	325354	487505	292231	337044	227014
2111	2063	605	1	sp|Q9NPR2|SEM4B_HUMAN	24	837	Semaphorin-4B OS=Homo sapiens OX=9606 GN=SEMA4B PE=1 SV=4		1	31	31	31	31	495182	1.00192e+06	548932	963714	737536	946112	679898	812111	1.15328e+06	802441	679773	782747	807732	572502	933270	765953	567954	-0.14186	-1.10333	0.509775	0.592354	815410	739046	down	no	461115	958624	978994	901311	681379	1.08728e+06	817290	734881	776341	866130	722122
2343	2294	606	1	sp|P07437|TBB5_HUMAN_family	29.3	444	Tubulin beta chain OS=Homo sapiens OX=9606 GN=TUBB PE=1 SV=2		1	30	30	30	30	533547	743804	1.59271e+06	312290	2.78292e+06	346578	324505	2.99156e+06	304979	326371	267668	256730	184557	566797	154179	180361	151373	-2.08014	-4.22849	0.000100757	0.00174225	1.10366e+06	261005	down	high	496840	711660	317242	330167	325212	287527	332411	241031	177385	143088	170040
1086	1054	607	1	sp|P45877|PPIC_HUMAN	33.5	212	Peptidyl-prolyl cis-trans isomerase C OS=Homo sapiens OX=9606 GN=PPIC PE=1 SV=1		1	26	26	26	26	659438	579085	816658	641226	348407	681631	882403	380889	604446	970928	811329	905824	987132	820965	1.04264e+06	1.168e+06	1.12052e+06	0.654517	1.57409	0.00229383	0.0115216	621576	978416	up	med	614071	554059	651392	649354	884324	569857	988895	850431	948769	967629	1.10116e+06
1460	1421	608	1	sp|Q13519|PNOC_HUMAN	44.3	176	Prepronociceptin OS=Homo sapiens OX=9606 GN=PNOC PE=1 SV=1		1	13	13	13	13	904876	1.55781e+06	350004	715094	302707	407104	492811	399928	417502	663409	946387	1.10017e+06	850024	575688	1.06448e+06	1.20811e+06	973280	0.581922	1.49684	0.0694277	0.132863	616426	922693	up	no	842623	1.49049e+06	726432	387826	493884	393611	675685	1.03289e+06	816989	987902	1.13897e+06
141	127	609	1	sp|O15204|ADEC1_HUMAN	14.3	470	ADAM DEC1 OS=Homo sapiens OX=9606 GN=ADAMDEC1 PE=1 SV=2		1	11	11	11	11	609162	623797	857217	521425	378935	585028	951236	542443	448340	704117	573708	916602	768109	1.26253e+06	940563	1.4289e+06	1.06569e+06	0.643273	1.56187	0.00801337	0.028299	613065	957527	up	med	567254	596839	529692	557325	953307	422684	717147	860550	738258	872899	1.34713e+06
2098	2051	610	1	sp|Q9HCU4|CELR2_HUMAN	10.1	2923	Cadherin EGF LAG seven-pass G-type receptor 2 OS=Homo sapiens OX=9606 GN=CELSR2 PE=1 SV=1		1	28	28	28	28	971969	1.09111e+06	411288	455368	383196	508608	1.03324e+06	596489	789749	682837	807502	1.00794e+06	978439	511593	939649	910796	592369	0.213217	1.15927	0.422155	0.512517	693446	803891	up	no	905100	1.04395e+06	462588	484524	1.03549e+06	744556	695473	946305	940414	872051	858677
296	279	611	1	sp|O95965|ITGBL_HUMAN	22.9	494	Integrin beta-like protein 1 OS=Homo sapiens OX=9606 GN=ITGBL1 PE=1 SV=1		1	11	11	11	11	855234	542870	881386	963345	317562	606956	923103	298489	477069	863406	653314	791439	888904	967947	865675	1.1143e+06	1.08629e+06	0.471795	1.38683	0.0727867	0.136787	651779	903910	up	no	796396	519410	978618	578215	925113	449769	879384	743042	854359	803398	1.05054e+06
145	131	612	1	sp|O15335|CHAD_HUMAN	37.9	359	Chondroadherin OS=Homo sapiens OX=9606 GN=CHAD PE=1 SV=2		1	34	34	34	34	1.14308e+06	490594	625458	378396	286628	317593	829666	182302	298479	1.06666e+06	1.09442e+06	688274	1.01356e+06	925889	1.31036e+06	1.70965e+06	627547	1.05998	2.08491	0.0019584	0.0103378	505800	1.05454e+06	up	med	1.06444e+06	469393	384395	302554	831472	281399	1.0864e+06	646185	974170	1.21609e+06	1.61182e+06
310	293	613	1	sp|P00491|PNPH_HUMAN	34.3	289	Purine nucleoside phosphorylase OS=Homo sapiens OX=9606 GN=PNP PE=1 SV=2		1	14	14	14	14	313243	1.95152e+06	1.51163e+06	299252	3.41657e+06	184854	259596	973455	307516	151830	1.03183e+06	232693	339793	513857	173185	278956	215753	-1.47969	-2.78888	0.0128706	0.0392375	1.02418e+06	367237	down	med	291693	1.86718e+06	303997	176100	260161	289919	154639	218464	326587	160726	262993
2089	2042	614	1	sp|Q9HC38|GLOD4_HUMAN	49.5	313	Glyoxalase domain-containing protein 4 OS=Homo sapiens OX=9606 GN=GLOD4 PE=1 SV=1		1	21	21	21	21	513519	854436	1.4639e+06	439351	2.29233e+06	567546	447874	1.31585e+06	1.31003e+06	375865	472533	422521	442879	434720	384169	391473	446524	-1.27943	-2.42743	0.000100395	0.00174225	1.02276e+06	421336	down	high	478191	817511	446316	540671	448850	1.23507e+06	382821	396683	425667	356532	369071
2260	2212	615	1	sp|Q9UNW1|MINP1_HUMAN	35.7	487	Multiple inositol polyphosphate phosphatase 1 OS=Homo sapiens OX=9606 GN=MINPP1 PE=1 SV=1		1	24	24	24	24	373073	994837	568489	732519	759747	879211	621597	1.05084e+06	925109	764867	657046	683467	910733	591726	973070	742030	529002	-0.0688881	-1.04891	0.76629	0.818893	767269	731493	down	no	347407	951844	744133	837577	622950	872170	779022	641671	875339	903068	699568
139	125	616	1	sp|O15144|ARPC2_HUMAN	28.7	300	Actin-related protein 2/3 complex subunit 2 OS=Homo sapiens OX=9606 GN=ARPC2 PE=1 SV=1		1	13	13	13	13	376151	344469	1.44158e+06	237665	5.29695e+06	326949	395787	1.9172e+06	455579	262951	240226	177465	184401	489126	176290	194946	175085	-2.33564	-5.04774	9.48326e-05	0.00171317	1.19915e+06	237561	down	high	350273	329583	241433	311467	396649	429509	267817	166613	177235	163608	183791
1789	1743	617	1	sp|Q8N428|GLT16_HUMAN	29	558	Polypeptide N-acetylgalactosaminyltransferase 16 OS=Homo sapiens OX=9606 GN=GALNT16 PE=1 SV=2		1	20	20	20	20	1.11023e+06	883324	519142	879794	203202	679832	804456	457965	505256	862058	694724	984977	933193	819758	909112	1.0191e+06	238670	0.2665	1.20289	0.401753	0.493756	671467	807699	up	no	1.03385e+06	845151	893743	647640	806207	476344	878011	924744	896926	843711	960782
1548	1508	618	1	sp|Q15768|EFNB3_HUMAN	24.7	340	Ephrin-B3 OS=Homo sapiens OX=9606 GN=EFNB3 PE=1 SV=1		1	15	15	15	15	897457	760939	644072	730062	399806	415792	1.00723e+06	451949	446036	872339	726546	1.05372e+06	815380	595975	994249	916891	938942	0.435055	1.35196	0.0666221	0.128956	639260	864255	up	no	835715	728055	741637	396103	1.00942e+06	420512	888482	989284	783692	922723	864423
1412	1373	619	1	sp|Q09666|AHNK_HUMAN	17.2	5890	Neuroblast differentiation-associated protein AHNAK OS=Homo sapiens OX=9606 GN=AHNAK PE=1 SV=2		1	31	31	31	31	576131	679680	1.76691e+06	402616	4.24607e+06	357572	446127	642502	372151	311966	499532	320496	318738	735365	289579	292112	390221	-1.41743	-2.6711	0.0041777	0.0178753	1.05442e+06	394751	down	med	536495	650307	409000	340640	447099	350855	317739	300897	306351	268747	275396
912	882	620	1	sp|P25713|MT3_HUMAN	63.2	68	Metallothionein-3 OS=Homo sapiens OX=9606 GN=MT3 PE=1 SV=1		1	10	10	10	10	1.16131e+06	1.18302e+06	605778	473421	313745	288599	926404	352260	679285	723055	696986	853720	730331	608080	823310	1.04598e+06	700250	0.216864	1.16221	0.469194	0.555492	664868	772714	up	no	1.08141e+06	1.13189e+06	480927	274933	928421	640414	736435	801514	701948	764081	986123
424	407	621	1	sp|P02775|CXCL7_HUMAN	35.9	128	Platelet basic protein OS=Homo sapiens OX=9606 GN=PPBP PE=1 SV=3		1	7	7	7	7	230116	3.73373e+06	1.17418e+06	723585	393510	572730	224334	281582	356260	299034	1.69423e+06	246229	377504	388440	117625	234616	224936	-0.932053	-1.90799	0.130217	0.20848	854448	447826	down	no	214285	3.57238e+06	735057	545609	224822	335873	304568	231171	362833	109163	221191
1207	1173	622	1	sp|P55283|CADH4_HUMAN	15	916	Cadherin-4 OS=Homo sapiens OX=9606 GN=CDH4 PE=1 SV=2		1	33	33	33	33	955030	593344	707450	721026	356877	429796	908369	326591	428394	764981	808734	889645	783217	752694	1.00841e+06	1.09803e+06	1.00659e+06	0.560118	1.47439	0.0235789	0.0607462	602986	889037	up	low	889327	567702	732458	409444	910347	403880	779138	835242	752779	935864	1.03519e+06
1756	1710	623	1	sp|Q8IV08|PLD3_HUMAN	31.2	490	5'-3' exonuclease PLD3 OS=Homo sapiens OX=9606 GN=PLD3 PE=1 SV=1		1	17	17	17	17	659029	729019	551351	848229	450360	597679	707526	596077	696721	715472	578989	1.05652e+06	881928	782862	1.10938e+06	777660	664536	0.340257	1.26598	0.0876066	0.155804	648443	820918	up	no	613690	697514	861677	569377	709066	656852	728712	991911	847654	1.02957e+06	733160
2059	2012	624	1	sp|Q9H3G5|CPVL_HUMAN	20.8	476	Probable serine carboxypeptidase CPVL OS=Homo sapiens OX=9606 GN=CPVL PE=1 SV=2		1	17	17	17	17	304119	676506	425143	706952	467508	1.13376e+06	696158	632950	1.00896e+06	609828	662269	635774	1.24929e+06	721277	1.05018e+06	906094	896043	0.323271	1.25116	0.225742	0.318039	672450	841344	up	no	283196	647271	718160	1.08007e+06	697673	951219	621114	596896	1.20073e+06	974633	854244
1049	1017	625	1	sp|P39059|COFA1_HUMAN	9.3	1388	Collagen alpha-1(XV) chain OS=Homo sapiens OX=9606 GN=COL15A1 PE=1 SV=2		1	24	24	24	24	566199	389973	424059	627505	550086	1.21693e+06	679371	544798	814645	1.13969e+06	578835	813417	941570	879054	706360	804244	1.0705e+06	0.424122	1.34175	0.081215	0.148185	645952	866709	up	no	527246	373120	637454	1.1593e+06	680850	768028	1.16078e+06	763675	904978	655545	758222
1253	1218	626	1	sp|P61278|SMS_HUMAN	49.1	116	Somatostatin OS=Homo sapiens OX=9606 GN=SST PE=1 SV=1		1	69	69	69	69	397483	3.6726e+06	275680	579615	191133	152441	355158	539112	278094	440973	894282	671373	672950	280549	895723	709344	442058	-0.193412	-1.14346	0.729631	0.78816	715702	625907	down	no	370137	3.51389e+06	588805	145222	355931	262180	449133	630318	646797	831285	668752
1751	1705	627	1	sp|Q8IUC8|GLT13_HUMAN	36.9	556	Polypeptide N-acetylgalactosaminyltransferase 13 OS=Homo sapiens OX=9606 GN=GALNT13 PE=1 SV=2		0.615	26	16	19.902	16	829544	777217	894260	732338	188303	631888	662619	353264	974704	836099	696807	966792	692374	701011	807954	914722	557230	0.200358	1.14898	0.467266	0.554704	671571	771624	up	no	772474	743629	743949	601966	664061	918928	851571	907671	665466	749830	862378
1775	1729	628	1	sp|Q8IZS8|CA2D3_HUMAN	24.8	1091	Voltage-dependent calcium channel subunit alpha-2/delta-3 OS=Homo sapiens OX=9606 GN=CACNA2D3 PE=1 SV=1		1	37	37	37	37	1.02073e+06	647578	434775	631591	449692	351021	883147	451835	415224	827162	828092	942309	907031	515165	1.32497e+06	749765	895435	0.573139	1.48776	0.0258875	0.0649405	587288	873741	up	low	950503	619593	641605	334399	885070	391463	842469	884685	871781	1.22966e+06	706861
1028	997	629	1	sp|P35858|ALS_HUMAN	39.5	605	Insulin-like growth factor-binding protein complex acid labile subunit OS=Homo sapiens OX=9606 GN=IGFALS PE=1 SV=1		1	28	28	28	28	664308	1.09429e+06	275256	1.95941e+06	1.14134e+06	643875	559219	1.15285e+06	444145	324932	509015	382803	727878	419194	705533	480182	617204	-0.75933	-1.6927	0.0249978	0.0634338	881632	520843	down	low	618605	1.047e+06	1.99048e+06	613386	560436	418729	330945	359394	699591	654777	452704
596	574	630	1	sp|P09104|ENOG_HUMAN	63.1	434	Gamma-enolase OS=Homo sapiens OX=9606 GN=ENO2 PE=1 SV=3		0.544	57	31	42.495	31	454907	1.07651e+06	768590	347379	466111	440191	447098	448344	1.70953e+06	588159	669115	627096	921509	612168	1.13978e+06	836890	740531	0.16443	1.12072	0.603479	0.674115	684295	766906	up	no	423611	1.02999e+06	352886	419346	448071	1.6117e+06	599043	588748	885696	1.05778e+06	789000
1288	1253	631	1	sp|P62993|GRB2_HUMAN	43.3	217	Growth factor receptor-bound protein 2 OS=Homo sapiens OX=9606 GN=GRB2 PE=1 SV=1		1	12	12	12	12	467242	552291	494096	425237	2.83972e+06	559056	577477	1.27834e+06	914641	446744	492811	490746	506718	380580	504810	551145	408922	-0.930107	-1.90542	0.0104529	0.033856	900900	472809	down	med	435097	528424	431979	532583	578735	862301	455011	460736	487026	468494	519606
1145	1112	632	1	sp|P50895|BCAM_HUMAN	31.1	628	Basal cell adhesion molecule OS=Homo sapiens OX=9606 GN=BCAM PE=1 SV=2		1	26	26	26	26	756247	713030	581118	602744	400858	911998	596858	630453	759054	733563	595183	862411	698307	653067	773940	967280	953276	0.237321	1.1788	0.235493	0.327779	661373	779628	up	no	704220	682216	612301	868812	598157	715618	747138	809673	671169	718263	911928
2078	2031	633	1	sp|Q9H8L6|MMRN2_HUMAN	11.4	949	Multimerin-2 OS=Homo sapiens OX=9606 GN=MMRN2 PE=1 SV=2		1	19	19	19	19	797263	972878	483494	616103	410884	871529	741370	486188	697424	579205	734448	887827	673607	514375	899439	793499	717554	0.102576	1.07369	0.639965	0.707669	675237	724994	up	no	742414	930835	625871	830259	742984	657515	589924	833535	647429	834733	748092
593	571	634	1	sp|P08758|ANXA5_HUMAN	61.2	320	Annexin A5 OS=Homo sapiens OX=9606 GN=ANXA5 PE=1 SV=2		0.917	24	22	23.76	22	476660	518355	725814	561996	4.95782e+06	599278	625251	758048	481330	322168	387145	428291	269999	445566	228951	269994	440420	-1.62716	-3.08905	0.000623373	0.005011	1.07828e+06	349067	down	high	443867	495954	570906	570900	626612	453786	328130	402100	259506	212480	254544
2095	2048	635	1	sp|Q9HCK4|ROBO2_HUMAN	18.1	1378	Roundabout homolog 2 OS=Homo sapiens OX=9606 GN=ROBO2 PE=1 SV=2		0.793	29	23	24.624	23	820770	714274	405101	636017	372654	551970	743367	524682	460031	605842	850718	866827	739661	594212	1.16269e+06	957973	703952	0.479838	1.39459	0.0314298	0.0753973	580985	810234	up	low	764303	683406	646101	525832	744985	433706	617053	813819	710915	1.07905e+06	903154
1321	1282	636	1	sp|P80108|PHLD_HUMAN	27	840	Phosphatidylinositol-glycan-specific phospholipase D OS=Homo sapiens OX=9606 GN=GPLD1 PE=1 SV=3		1	32	32	32	32	677273	1.11045e+06	302574	1.27314e+06	963785	536578	764905	496835	584251	857543	615091	512405	762767	488824	805194	545806	570027	-0.209626	-1.15639	0.442174	0.530948	745532	644707	down	no	630679	1.06246e+06	1.29332e+06	511169	766570	550818	873413	481070	733123	747268	514573
587	565	637	1	sp|P08582|TRFM_HUMAN	34.6	738	Melanotransferrin OS=Homo sapiens OX=9606 GN=MELTF PE=1 SV=2		0.875	32	28	28.106	28	809511	610971	647183	862475	337059	663155	1.23326e+06	387939	515347	715037	630271	870454	735975	674413	677019	553479	783815	0.0647794	1.04592	0.791303	0.837468	674100	705058	up	no	753819	584567	876149	631752	1.23594e+06	485857	728269	817224	707373	628314	521807
966	935	638	1	sp|P30043|BLVRB_HUMAN	42.7	206	Flavin reductase (NADPH) OS=Homo sapiens OX=9606 GN=BLVRB PE=1 SV=3		1	19	19	19	19	170292	4.50892e+06	1.18191e+06	454560	654372	98598.4	101056	251909	180568	69061.9	1.46001e+06	136034	398628	117665	65173.3	245511	190244	-1.33301	-2.51927	0.093411	0.163116	844688	335291	down	no	158576	4.31407e+06	461767	93929.5	101276	170235	70339.9	127715	383136	60484.8	231462
2105	2057	639	1	sp|Q9NPD7|NRN1_HUMAN	33.8	142	Neuritin OS=Homo sapiens OX=9606 GN=NRN1 PE=1 SV=1		1	9	9	9	9	587043	771286	241254	781799	315154	638383	758571	636532	521704	598103	887428	826521	882173	660171	982799	929460	789298	0.489939	1.40439	0.0468811	0.0999087	583525	819494	up	low	546657	737954	794194	608154	760223	491850	609171	775978	847889	912096	876273
1221	1187	640	1	sp|P57087|JAM2_HUMAN	26.5	298	Junctional adhesion molecule B OS=Homo sapiens OX=9606 GN=JAM2 PE=1 SV=1		1	11	11	11	11	919496	543572	618600	602133	331018	534384	767771	316952	513623	600085	868270	862412	768417	650997	1.04754e+06	965876	842562	0.529852	1.44378	0.0238555	0.0613866	571950	825770	up	low	856238	520081	611680	509079	769442	484231	611190	809674	738554	972183	910605
611	589	641	1	sp|P09619|PGFRB_HUMAN	11.3	1106	Platelet-derived growth factor receptor beta OS=Homo sapiens OX=9606 GN=PDGFRB PE=1 SV=1		1	17	17	17	17	640114	433641	591005	787764	476753	796243	911642	378254	505928	642502	564894	785328	642600	756477	912880	1.04296e+06	1.10056e+06	0.393803	1.31385	0.0899768	0.15856	613483	806026	up	no	596076	414901	800254	758538	913627	476977	654392	737303	617627	847208	983281
1385	1346	642	1	sp|Q06418|TYRO3_HUMAN	21.1	890	Tyrosine-protein kinase receptor TYRO3 OS=Homo sapiens OX=9606 GN=TYRO3 PE=1 SV=1		1	35	35	35	35	935304	613400	418335	677444	334356	523974	756128	400787	481534	729155	631695	1.01704e+06	829393	766584	919416	887244	761587	0.517558	1.43153	0.022581	0.0591675	571251	817764	up	low	870958	586892	688184	499162	757774	453979	742649	954843	797160	853274	836473
1180	1146	643	1	sp|P54108|CRIS3_HUMAN	38	245	Cysteine-rich secretory protein 3 OS=Homo sapiens OX=9606 GN=CRISP3 PE=1 SV=1		1	26	26	26	26	559594	608192	393564	1.74174e+06	1.82297e+06	1.30776e+06	422060	491028	614490	653276	413764	363704	456793	519870	323392	210480	1.31947e+06	-0.731991	-1.66093	0.0739885	0.138571	884600	532593	down	no	521096	581908	1.76935e+06	1.24583e+06	422979	579327	665366	341463	439040	300127	198435
1103	1071	644	1	sp|P48058|GRIA4_HUMAN	18.3	902	Glutamate receptor 4 OS=Homo sapiens OX=9606 GN=GRIA4 PE=1 SV=2		1	33	33	33	33	717577	687553	354784	819441	351340	285214	540565	499479	372830	547107	793049	1.07391e+06	883261	714840	1.37178e+06	970017	546571	0.745999	1.67714	0.00561953	0.0222322	514309	862566	up	med	668209	657840	832433	271709	541742	351495	557231	1.00824e+06	848935	1.27309e+06	914508
436	419	645	1	sp|P03951|FA11_HUMAN	39.5	625	Coagulation factor XI OS=Homo sapiens OX=9606 GN=F11 PE=1 SV=1		0.943	35	33	33.564	33	582827	910762	449763	1.30935e+06	1.05674e+06	1.07536e+06	652105	740313	541538	786997	499176	374925	467853	530488	398060	463367	628677	-0.648721	-1.56778	0.0104446	0.033856	813196	518693	down	med	542731	871403	1.33011e+06	1.02444e+06	653525	510549	801561	351997	449671	369423	436852
1745	1699	646	1	sp|Q86Y38|XYLT1_HUMAN	26.6	959	Xylosyltransferase 1 OS=Homo sapiens OX=9606 GN=XYLT1 PE=1 SV=1		1	29	29	29	29	752259	490050	481250	720047	496848	462946	507478	587506	465103	645764	685292	741910	769906	660299	881801	754760	562347	0.370058	1.29241	0.0475126	0.100569	551499	712760	up	no	700505	468873	731464	441024	508583	438488	657714	696541	739985	818364	711569
1095	1063	647	1	sp|P46939|UTRN_HUMAN	0.4	3433	Utrophin OS=Homo sapiens OX=9606 GN=UTRN PE=1 SV=2		1	4	4	4	4	2.2388e+06	292221	444724	233356	1.57652e+06	170126	264035	239692	229625	260007	1.01828e+06	107303	370418	820885	174503	832123	1.03772e+06	-0.129997	-1.09429	0.830576	0.868597	632123	577655	down	no	2.08478e+06	279593	237056	162070	264610	216485	264818	100741	356023	161949	784506
2008	1962	648	1	sp|Q9BXJ4|C1QT3_HUMAN	19.5	246	Complement C1q tumor necrosis factor-related protein 3 OS=Homo sapiens OX=9606 GN=C1QTNF3 PE=1 SV=1		1	7	7	7	7	1.10842e+06	589790	285379	549550	342755	633093	735022	211699	486945	430758	908101	604879	985193	601675	1.23416e+06	1.44283e+06	684193	0.649518	1.56864	0.0467407	0.0999087	549184	861474	up	low	1.03216e+06	564301	558264	603114	736623	459080	438730	567890	946905	1.14537e+06	1.36027e+06
1374	1335	649	1	sp|Q04721|NOTC2_HUMAN	12.8	2471	Neurogenic locus notch homolog protein 2 OS=Homo sapiens OX=9606 GN=NOTCH2 PE=1 SV=3		0.667	36	24	34.667	24	753416	604207	753093	647474	361155	665838	705197	497980	610190	671566	657982	783873	697563	596639	711244	726162	908858	0.209408	1.15621	0.276587	0.369063	622061	719236	up	no	701583	578096	657740	634308	706733	575273	683993	735938	670453	660077	684609
2004	1958	650	1	sp|Q9BX67|JAM3_HUMAN	30.3	310	Junctional adhesion molecule C OS=Homo sapiens OX=9606 GN=JAM3 PE=1 SV=1		1	18	18	18	18	934735	528060	632974	622008	348019	627600	735381	404622	922978	713453	505985	842743	779394	568562	679011	646874	1.04517e+06	0.17613	1.12985	0.4575	0.54488	639598	722649	up	no	870428	505239	631870	597881	736982	870161	726655	791208	749104	630163	609858
2001	1955	651	1	sp|Q9BWQ8|LFG2_HUMAN	11.7	316	Protein lifeguard 2 OS=Homo sapiens OX=9606 GN=FAIM2 PE=1 SV=1		1	8	8	8	8	1.23082e+06	936194	524503	672835	226877	416324	791184	394984	554395	552786	665721	779647	639577	461238	813229	856327	769821	0.116291	1.08394	0.685013	0.74769	638679	692293	up	no	1.14614e+06	895736	683503	396610	792907	522671	563015	731970	614721	754725	807325
1703	1657	652	1	sp|Q7LFX5|CHSTF_HUMAN	13.5	561	Carbohydrate sulfotransferase 15 OS=Homo sapiens OX=9606 GN=CHST15 PE=1 SV=1		1	13	13	13	13	476075	770396	366654	622044	575056	887382	605533	730977	1.0683e+06	678474	452577	764344	834196	537041	818709	692204	580424	-0.0177688	-1.01239	0.941613	0.954661	678046	669746	down	no	443322	737103	631907	845362	606851	1.00717e+06	691030	717603	801777	759811	652594
889	860	653	1	sp|P23435|CBLN1_HUMAN	43.5	193	Cerebellin-1 OS=Homo sapiens OX=9606 GN=CBLN1 PE=1 SV=1		0.76	25	19	23.359	19	979181	575760	256433	821911	246566	409856	440996	470155	410686	555080	787922	971673	833363	694270	1.08839e+06	1.03774e+06	483251	0.65435	1.57391	0.0248269	0.0632914	512394	806460	up	low	911817	550878	834942	390448	441956	387185	565352	912253	800976	1.01009e+06	978354
256	240	654	1	sp|O76070|SYUG_HUMAN	66.1	127	Gamma-synuclein OS=Homo sapiens OX=9606 GN=SNCG PE=1 SV=2		0.923	13	12	12.923	12	560484	773322	1.30278e+06	686447	403358	601685	519643	505169	1.22064e+06	339269	782986	798300	414219	302286	780357	451581	497955	-0.420115	-1.33803	0.159152	0.243272	730392	545869	down	no	521924	739903	697331	573193	520775	1.15079e+06	345548	749482	398121	724218	425740
867	839	655	1	sp|P22352|GPX3_HUMAN	27.9	226	Glutathione peroxidase 3 OS=Homo sapiens OX=9606 GN=GPX3 PE=1 SV=2		1	20	20	20	20	288821	927132	453743	473654	1.17246e+06	751627	575425	728529	944178	675100	580650	465999	741132	461555	558814	613969	513349	-0.284042	-1.2176	0.278721	0.371233	701729	576321	down	no	268951	887065	481164	716035	576678	890149	687593	437502	712330	518613	578835
1009	978	656	1	sp|P35237|SPB6_HUMAN	46.5	376	Serpin B6 OS=Homo sapiens OX=9606 GN=SERPINB6 PE=1 SV=3		0.966	29	28	28.903	28	755223	621871	587598	425267	479065	635839	705187	446672	666247	645816	661672	831827	733183	654438	819218	739269	927621	0.345789	1.27085	0.066957	0.129376	591441	751631	up	no	703266	594997	432009	605730	706723	628122	657767	780960	704690	760283	696965
1531	1492	657	1	sp|Q15262|PTPRK_HUMAN	12	1439	Receptor-type tyrosine-protein phosphatase kappa OS=Homo sapiens OX=9606 GN=PTPRK PE=1 SV=2		1	27	27	27	27	664826	509728	600815	608633	332337	493233	615753	475799	403964	739145	649126	969140	790993	742449	899605	928213	898040	0.661816	1.58207	0.000634339	0.005018	522788	827089	up	high	619088	487700	618283	469877	617094	380847	752823	909875	760252	834888	875097
838	810	658	1	sp|P20908|CO5A1_HUMAN	15.5	1838	Collagen alpha-1(V) chain OS=Homo sapiens OX=9606 GN=COL5A1 PE=1 SV=3		0.939	33	31	32.24	31	598531	554484	404210	714430	754432	576382	941831	437910	614522	805881	578616	678651	664751	636549	775651	923486	823442	0.24288	1.18335	0.239254	0.331752	621859	735878	up	no	557354	530521	725757	549088	943882	579356	820794	637150	638916	719851	870640
631	605	659	1	sp|P0DP23|CALM1_HUMAN (+2)	81.2	149	Calmodulin-1 OS=Homo sapiens OX=9606 GN=CALM1 PE=1 SV=1		0.939	49	46	48.706	46	548439	604591	993028	357015	1.78111e+06	481259	405720	789192	1.04581e+06	299181	469377	415281	283049	465875	308712	304682	293729	-1.13287	-2.19294	0.000285247	0.00317826	778463	354986	down	high	510708	578463	362675	458470	406603	985969	304718	389886	272049	286504	287247
2077	2030	660	1	sp|Q9H8J5|MANS1_HUMAN	22.7	431	MANSC domain-containing protein 1 OS=Homo sapiens OX=9606 GN=MANSC1 PE=1 SV=1		1	22	22	22	22	1.00854e+06	649033	390602	614821	303409	515515	741444	405043	457310	614074	724978	766866	726879	528919	972680	901853	674802	0.386888	1.30757	0.115644	0.191866	565080	738881	up	no	939155	620985	624569	491104	743059	431141	625437	719971	698630	902706	850246
1774	1728	661	1	sp|Q8IZP7|H6ST3_HUMAN	25.5	471	Heparan-sulfate 6-O-sulfotransferase 3 OS=Homo sapiens OX=9606 GN=HS6ST3 PE=1 SV=3		0.952	21	20	20.769	20	720881	801844	941886	766425	525629	486602	755405	434951	643297	516144	596128	663664	581222	501937	747726	857288	635593	-0.0830032	-1.05922	0.693419	0.754987	675213	637463	down	no	671287	767192	778576	463559	757049	606485	525695	623080	558634	693935	808230
548	526	662	1	sp|P07476|INVO_HUMAN	15.6	585	Involucrin OS=Homo sapiens OX=9606 GN=IVL PE=1 SV=2		1	9	9	9	9	702609	76323.1	5.60987e+06	109903	401724	100669	70106.5	298490	74567.8	104467	211787	90318.3	77106.4	1.41633e+06	120813	99869	104315	-1.5724	-2.97398	0.0865819	0.154762	827141	278126	down	no	654272	73024.7	111646	95902.2	70259.2	70300.7	106400	84795.2	74109.8	112122	94154.1
635	608	663	1	sp|P10124|SRGN_HUMAN	29.7	158	Serglycin OS=Homo sapiens OX=9606 GN=SRGN PE=1 SV=3		1	9	9	9	9	152485	446815	346788	471270	1.05506e+06	735764	305200	3.21422e+06	575517	554865	286625	398150	292392	515963	284017	332425	437121	-1.06559	-2.09303	0.0246511	0.0631846	811458	387695	down	low	141994	427506	478742	700923	305864	542584	565133	373802	281028	263585	313403
986	955	664	1	sp|P31944|CASPE_HUMAN	35.5	242	Caspase-14 OS=Homo sapiens OX=9606 GN=CASP14 PE=1 SV=2		1	12	12	12	12	619363	236293	2.19876e+06	281513	276551	333239	231590	491785	259870	293669	694569	359964	329446	2.988e+06	329475	264960	362536	0.359884	1.28332	0.526948	0.607804	547662	702828	up	no	576753	226081	285977	317459	232094	244999	299104	337951	316643	305773	249798
2055	2009	665	1	sp|Q9H2X0|CHRD_HUMAN	28.4	955	Chordin OS=Homo sapiens OX=9606 GN=CHRD PE=1 SV=2		1	26	26	26	26	601922	760398	415576	646322	592073	609532	638984	783794	816929	672838	551379	714952	725734	605235	641762	735819	481937	-0.0234742	-1.0164	0.903652	0.923855	651726	641207	down	no	560512	727537	656569	580669	640375	770181	685290	671232	697530	595594	693712
1021	990	666	1	sp|P35590|TIE1_HUMAN	18.8	1138	Tyrosine-protein kinase receptor Tie-1 OS=Homo sapiens OX=9606 GN=TIE1 PE=1 SV=1		1	26	26	26	26	519182	726842	654478	810918	359916	911252	501650	463320	815037	670851	473619	730652	549542	591225	595618	1.30711e+06	648580	0.120156	1.08685	0.631343	0.700606	640288	695899	up	no	483464	695431	823775	868101	502742	768397	683266	685971	528185	552770	1.23231e+06
2254	2206	667	1	sp|Q9UMX5|NENF_HUMAN	57	172	Neudesin OS=Homo sapiens OX=9606 GN=NENF PE=1 SV=1		1	15	15	15	15	941416	511601	497889	702280	367612	713859	732224	460192	760585	427100	508705	843562	665545	716531	760527	746477	903189	0.14019	1.10205	0.543891	0.621468	631962	696454	up	no	876650	489492	713415	680055	733819	717061	435004	791977	639680	705815	703761
753	725	668	1	sp|P15311|EZRI_HUMAN	44.4	586	Ezrin OS=Homo sapiens OX=9606 GN=EZR PE=1 SV=4		0.438	48	21	28.156	21	278290	382336	580104	286075	1.84697e+06	461982	385385	3.107e+06	404473	326034	363101	293959	315227	241587	267342	272741	453551	-1.43987	-2.71297	0.0026471	0.0126943	859179	316693	down	med	259145	365813	290611	440106	386224	381327	332067	275983	302976	248109	257134
533	512	669	1	sp|P07197|NFM_HUMAN	14	916	Neurofilament medium polypeptide OS=Homo sapiens OX=9606 GN=NEFM PE=1 SV=3		0.909	22	20	20.488	20	133234	178615	3.72258e+06	252622	318657	852665	181391	473808	3.38174e+06	200698	257769	71066.9	49822.9	127100	59770.6	69574.6	72115.3	-3.21666	-9.29631	9.27086e-06	0.00117481	1.05503e+06	113490	down	high	124068	170896	256627	812288	181786	3.18823e+06	204412	66721	47886.7	55470.7	65593.2
257	241	670	1	sp|O94760|DDAH1_HUMAN	48.4	285	N(G),N(G)-dimethylarginine dimethylaminohydrolase 1 OS=Homo sapiens OX=9606 GN=DDAH1 PE=1 SV=3		0.824	17	14	16.8	14	369608	729265	1.44834e+06	303284	360022	429902	433884	881041	1.14625e+06	436273	649450	633477	611799	483412	657907	554855	434278	-0.281748	-1.21567	0.377007	0.468856	677955	557681	down	no	344180	697750	308093	409545	434828	1.08066e+06	444347	594739	588023	610577	523104
1818	1772	671	1	sp|Q8NFP4|MDGA1_HUMAN	25.8	955	MAM domain-containing glycosylphosphatidylinositol anchor protein 1 OS=Homo sapiens OX=9606 GN=MDGA1 PE=1 SV=1		1	21	21	21	21	820908	599571	301273	970818	300736	412551	421837	521080	406815	689841	592149	953850	783582	767734	1.07035e+06	912158	592471	0.589811	1.50505	0.0256548	0.0646523	528399	795267	up	low	764432	573661	986210	393015	422756	383536	702607	895520	753130	993347	859961
950	919	672	1	sp|P28799|GRN_HUMAN	26.1	593	Progranulin OS=Homo sapiens OX=9606 GN=GRN PE=1 SV=2		1	22	22	22	22	407529	386537	898238	638587	821354	961128	542404	922260	1.0617e+06	487340	552329	522315	460423	655630	441975	591869	487946	-0.49087	-1.40529	0.0396182	0.0893751	737748	524978	down	low	379492	369833	648712	915616	543585	1.00094e+06	496359	490374	442530	410179	558000
2112	2064	673	1	sp|Q9NPY3|C1QR1_HUMAN	25.5	652	Complement component C1q receptor OS=Homo sapiens OX=9606 GN=CD93 PE=1 SV=3		0.889	18	16	16.681	16	474809	575476	459168	495773	1.3298e+06	656243	553245	904770	791829	614366	494742	701362	419061	570937	456472	751122	600810	-0.267465	-1.20369	0.281237	0.373452	693458	576109	down	no	442143	550606	503633	625168	554450	746518	625735	658473	402775	423634	708140
559	537	674	1	sp|P07910|HNRPC_HUMAN	18.6	306	Heterogeneous nuclear ribonucleoproteins C1/C2 OS=Homo sapiens OX=9606 GN=HNRNPC PE=1 SV=4		1	11	11	11	11	297885	329121	540330	282255	5.19929e+06	335144	556578	1.32493e+06	272865	256976	232308	310947	207930	233688	312043	310195	183927	-1.98779	-3.96629	0.000602924	0.00493813	1.01538e+06	256002	down	high	277391	314898	286730	319274	557789	257250	261731	291932	199849	289595	292445
923	893	675	1	sp|P26447|S10A4_HUMAN	39.6	101	Protein S100-A4 OS=Homo sapiens OX=9606 GN=S100A4 PE=1 SV=1		1	9	9	9	9	126303	1.11783e+06	279362	273333	6.74207e+06	185905	352927	510748	176970	123636	576077	138866	281903	135052	74799.8	189077	125900	-2.3994	-5.27584	0.00172867	0.00965505	1.08505e+06	205664	down	high	117614	1.06952e+06	277666	177102	353696	166843	125924	130374	270948	69418.8	178257
1851	1805	676	1	sp|Q8WY21|SORC1_HUMAN	22.6	1168	VPS10 domain-containing receptor SorCS1 OS=Homo sapiens OX=9606 GN=SORCS1 PE=1 SV=3		0.971	34	33	33.688	33	718950	726982	321026	589095	429471	400015	694547	426754	654598	778975	657038	910444	674667	539135	1.05752e+06	645016	608291	0.412793	1.33126	0.0710547	0.134801	551271	733885	up	no	669488	695565	598435	381073	696059	617139	793390	854768	648448	981438	608106
746	718	677	1	sp|P15121|ALDR_HUMAN	32.3	316	Aldo-keto reductase family 1 member B1 OS=Homo sapiens OX=9606 GN=AKR1B1 PE=1 SV=3		0.95	20	19	19.5	19	534878	976870	820163	541518	1.12968e+06	628436	475138	1.17958e+06	810810	419823	493015	481449	403374	376785	361007	373593	478508	-0.897056	-1.86226	9.42188e-05	0.00171317	788564	423444	down	high	498080	934654	550103	598678	476173	764413	427592	452008	387698	335037	352214
443	426	678	1	sp|P04066|FUCO_HUMAN	20.6	466	Tissue alpha-L-fucosidase OS=Homo sapiens OX=9606 GN=FUCA1 PE=1 SV=4		1	13	13	13	13	238895	844573	525852	491076	782873	694295	474266	531140	690591	644357	459971	824936	936693	668174	665550	675802	567688	0.215595	1.16118	0.375041	0.466676	585951	680396	up	no	222460	808074	498861	661418	475298	651073	656281	774489	900290	617671	637130
432	415	679	1	sp|P02794|FRIH_HUMAN	51.4	183	Ferritin heavy chain OS=Homo sapiens OX=9606 GN=FTH1 PE=1 SV=2		1	13	13	13	13	553505	559321	597394	580593	1.0622e+06	419502	415940	1.64526e+06	379529	637060	378705	573321	490283	556783	562499	393632	520391	-0.425344	-1.34289	0.15017	0.233941	690360	514084	down	no	515425	535150	589798	399637	416845	357810	648849	538262	471229	522033	371107
770	742	680	1	sp|P16112|PGCA_HUMAN	10.6	2530	Aggrecan core protein OS=Homo sapiens OX=9606 GN=ACAN PE=1 SV=3		1	30	30	30	30	590278	489290	456940	541448	812303	488826	796494	763127	920275	624911	532803	548548	476533	531957	628639	663924	701618	-0.145324	-1.10598	0.480366	0.565667	650998	588617	down	no	549669	468145	550033	465679	798229	867613	636476	515003	458014	583415	625932
802	774	681	1	sp|P18206|VINC_HUMAN	24.3	1134	Vinculin OS=Homo sapiens OX=9606 GN=VCL PE=1 SV=4		1	22	22	22	22	259490	562992	792866	254736	4.82473e+06	413018	330679	662481	704379	205171	267623	170204	165059	558130	168179	183918	183119	-2.04139	-4.11643	0.000323821	0.00333703	978374	237675	down	high	241638	538662	258775	393460	331399	664072	208968	159796	158645	156081	173393
877	848	682	1	sp|P22748|CAH4_HUMAN	29.5	312	Carbonic anhydrase 4 OS=Homo sapiens OX=9606 GN=CA4 PE=1 SV=2		1	20	20	20	20	921729	683230	351514	815021	239014	479992	647397	343329	496687	501371	496922	794386	823341	702637	965660	897774	561712	0.37639	1.29809	0.172357	0.260195	553101	717975	up	no	858317	653704	827943	457263	648806	468264	510649	745808	791343	896191	846400
1913	1867	683	1	sp|Q96FE5|LIGO1_HUMAN	24.8	620	Leucine-rich repeat and immunoglobulin-like domain-containing nogo receptor-interacting protein 1 OS=Homo sapiens OX=9606 GN=LINGO1 PE=1 SV=2	?	1	18	18	18	18	645666	766440	272737	622416	211268	178070	557486	430433	190657	638546	656829	1.23524e+06	891466	470416	1.39912e+06	634801	664364	0.936116	1.91337	0.00639378	0.0243652	430575	823849	up	med	601246	733318	632284	169637	558699	179747	650363	1.15971e+06	856821	1.29847e+06	598475
1790	1744	684	1	sp|Q8N436|CPXM2_HUMAN	32.1	756	Inactive carboxypeptidase-like protein X2 OS=Homo sapiens OX=9606 GN=CPXM2 PE=1 SV=3		0.889	27	24	24.973	24	361813	629650	561782	510181	294053	785141	646197	424105	755732	752811	553918	758372	827748	670548	682459	722036	714034	0.363451	1.2865	0.0995434	0.171775	552072	710241	up	no	336921	602439	518270	747962	647604	712486	766742	711996	795580	633363	680718
1693	1648	685	1	sp|Q6ZVL6|K154L_HUMAN	4.5	1849	UPF0606 protein KIAA1549L OS=Homo sapiens OX=9606 GN=KIAA1549L PE=1 SV=2		1	22	22	22	22	982406	635106	267801	661956	206870	352064	895896	358373	360043	498086	892043	796078	699325	462138	979651	839289	562528	0.449299	1.36538	0.154966	0.23887	524502	716142	up	no	914819	607659	672451	335393	897846	339440	507303	747396	672147	909175	791262
2148	2100	686	1	sp|Q9NY97|B3GN2_HUMAN	20.9	397	N-acetyllactosaminide beta-1,3-N-acetylglucosaminyltransferase 2 OS=Homo sapiens OX=9606 GN=B3GNT2 PE=1 SV=2		1	16	16	16	16	536196	615276	408682	393992	442216	714782	657114	623954	595708	636273	663523	756523	726611	468453	988427	720929	599080	0.326525	1.25399	0.110616	0.186055	554213	694977	up	no	499307	588687	400239	680934	658545	561620	648047	710260	698372	917320	679674
1885	1839	687	1	sp|Q92896|GSLG1_HUMAN	20.4	1179	Golgi apparatus protein 1 OS=Homo sapiens OX=9606 GN=GLG1 PE=1 SV=2		1	26	26	26	26	768301	503590	530701	667254	454759	526863	643838	349263	429943	619506	652242	715235	711486	599218	781192	806163	829739	0.399365	1.31893	0.0427143	0.0935765	541612	714348	up	low	715444	481827	677833	501914	645239	405340	630970	671497	683835	724993	760031
1667	1622	688	1	sp|Q6UW01|CBLN3_HUMAN	29.8	205	Cerebellin-3 OS=Homo sapiens OX=9606 GN=CBLN3 PE=1 SV=1		1	19	19	19	19	759978	596671	255504	760933	317517	418273	450700	576581	435149	488395	714883	824183	758309	600682	970716	969946	433504	0.503542	1.41769	0.0537806	0.110591	507923	720077	up	no	707694	570886	772997	398467	451681	410248	497433	773782	728839	900883	914442
1480	1441	689	1	sp|Q14114|LRP8_HUMAN	24.9	963	Low-density lipoprotein receptor-related protein 8 OS=Homo sapiens OX=9606 GN=LRP8 PE=1 SV=4		0.952	21	20	20.667	20	911699	493431	630678	594384	366270	593075	614553	406310	433239	520071	644551	749067	733193	539975	841229	670237	685865	0.264188	1.20096	0.214925	0.30614	560404	673023	up	no	848977	472107	603808	564991	615891	408448	529695	703261	704699	780711	631883
827	799	690	1	sp|P20366|TKN1_HUMAN	35.7	129	Protachykinin-1 OS=Homo sapiens OX=9606 GN=TAC1 PE=1 SV=1		1	19	19	19	19	467994	1.42147e+06	350596	413455	63657.1	358134	398309	150683	289067	638386	820479	865996	802626	382811	1.23444e+06	769084	887970	0.87999	1.84036	0.0389086	0.0882278	434819	800224	up	low	435798	1.36004e+06	420010	341175	399176	272525	650200	813039	771433	1.14564e+06	725074
872	844	691	1	sp|P22607|FGFR3_HUMAN	14.6	806	Fibroblast growth factor receptor 3 OS=Homo sapiens OX=9606 GN=FGFR3 PE=1 SV=1		0.6	20	12	14.667	12	653548	580901	486223	641202	339783	511400	700665	421697	488626	617943	523389	878107	678806	630744	864393	724726	597503	0.363202	1.28628	0.0720038	0.13578	536005	689451	up	no	608586	555797	651368	487184	702191	460665	629378	824410	652426	802209	683255
1189	1155	692	1	sp|P54756|EPHA5_HUMAN	13.4	1037	Ephrin type-A receptor 5 OS=Homo sapiens OX=9606 GN=EPHA5 PE=1 SV=3		0.808	26	21	21.887	21	844990	693350	362216	534207	313246	306386	810555	325003	412658	516437	732383	722736	708114	433506	1.08833e+06	816032	688344	0.479923	1.39467	0.0804707	0.147072	511401	713236	up	no	786857	663387	542676	291877	812320	389044	525994	678539	680595	1.01004e+06	769336
2251	2203	693	1	sp|Q9UMF0|ICAM5_HUMAN	32	924	Intercellular adhesion molecule 5 OS=Homo sapiens OX=9606 GN=ICAM5 PE=1 SV=3		1	39	39	39	39	725259	647549	368728	504815	378546	167448	636905	602697	277993	642057	633328	963105	831255	409874	1.09665e+06	548184	667882	0.596401	1.51194	0.0405331	0.0907859	478882	724041	up	low	675363	619565	512819	159519	638291	262085	653938	904209	798950	1.01775e+06	516815
87	74	694	1	sp|B9A064|IGLL5_HUMAN	43.9	214	Immunoglobulin lambda-like polypeptide 5 OS=Homo sapiens OX=9606 GN=IGLL5 PE=1 SV=2	yes	0.202	84	17	55.254	17	103253	55578.2	70193.6	86992.8	145144	1.10558e+06	94084.3	2.8349e+06	94913.2	211538	187207	103739	110322	132791	93240.2	67270.3	98039.6	-2.0228	-4.06371	0.00783323	0.0279444	510070	125518	down	med	96149.6	53176.4	88372	1.05323e+06	94289.2	89481.9	215453	97395.2	106035	86532.5	63420.9
1967	1921	695	1	sp|Q99784|NOE1_HUMAN	24.5	485	Noelin OS=Homo sapiens OX=9606 GN=OLFM1 PE=1 SV=4		1	21	21	21	21	578045	670231	455796	615924	474511	434548	623621	456616	531702	669771	548525	759952	721440	507047	899771	650866	533800	0.298209	1.22962	0.118633	0.194327	537888	661396	up	no	538277	641267	625689	413971	624979	501276	682165	713479	693403	835042	613620
2176	2128	696	1	sp|Q9P2E7|PCD10_HUMAN	21.4	1040	Protocadherin-10 OS=Homo sapiens OX=9606 GN=PCDH10 PE=1 SV=2		0.885	26	23	26	23	606483	662375	347920	624928	459418	574544	800566	420396	608920	541512	645864	697371	628525	455120	776165	686941	742656	0.189182	1.14012	0.358561	0.450252	567283	646769	up	no	564759	633750	634836	547337	802309	574075	551533	654725	604099	720328	647631
1096	1064	697	1	sp|P46940|IQGA1_HUMAN	31.7	1657	Ras GTPase-activating-like protein IQGAP1 OS=Homo sapiens OX=9606 GN=IQGAP1 PE=1 SV=1		0.935	46	43	45.932	43	219604	214625	665461	173268	6.90908e+06	210056	379020	547154	196263	198233	187889	149284	168636	218435	157061	131710	185092	-2.59856	-6.05681	0.000322732	0.00333703	1.05717e+06	174542	down	high	204496	205350	176015	200109	379845	185032	201901	140155	162083	145762	124173
965	934	698	1	sp|P30041|PRDX6_HUMAN	59.8	224	Peroxiredoxin-6 OS=Homo sapiens OX=9606 GN=PRDX6 PE=1 SV=3		1	24	24	24	24	347243	1.86595e+06	613716	372327	1.22995e+06	300389	315173	707148	452677	325059	678174	337499	486142	450922	403076	390102	329958	-0.697477	-1.62167	0.0600969	0.119594	689397	425116	down	no	323354	1.78531e+06	378231	286165	315859	426773	331075	316860	467249	374079	367779
2290	2241	699	1	sp|Q9Y3B3|TMED7_HUMAN	33.5	224	Transmembrane emp24 domain-containing protein 7 OS=Homo sapiens OX=9606 GN=TMED7 PE=1 SV=2		1	14	14	14	14	703447	579793	584159	520101	384142	546867	607345	413286	505896	643245	572412	765050	608530	607170	636960	687554	614911	0.254015	1.19252	0.15952	0.243665	538337	641979	up	no	655052	554737	528347	520971	608667	476946	655148	718266	584881	591137	648210
1600	1556	700	1	sp|Q495W5|FUT11_HUMAN	19.1	492	Alpha-(1,3)-fucosyltransferase 11 OS=Homo sapiens OX=9606 GN=FUT11 PE=1 SV=1		1	13	13	13	13	576677	482535	609779	697123	340356	694733	483495	396274	606365	669849	481748	747777	669927	625415	763592	767924	652100	0.308036	1.23802	0.124211	0.201064	543037	672291	up	no	537003	461682	708176	661835	484547	571666	682244	702049	643892	708659	723980
195	181	701	1	sp|O60568|PLOD3_HUMAN	38.3	738	Multifunctional procollagen lysine hydroxylase and glycosyltransferase LH3 OS=Homo sapiens OX=9606 GN=PLOD3 PE=1 SV=1		1	32	32	32	32	395485	427638	615092	577049	398893	579854	594956	392476	618230	666791	523285	671504	710598	675252	649443	809409	971905	0.473824	1.38879	0.016294	0.0462085	511075	709773	up	med	368277	409157	586198	552396	596252	582852	679131	630440	682982	602722	763092
1491	1452	702	1	sp|Q14315|FLNC_HUMAN	9.6	2725	Filamin-C OS=Homo sapiens OX=9606 GN=FLNC PE=1 SV=3		0.742	31	23	25.072	23	682675	526980	491588	500773	310636	589065	570265	374191	711124	678388	425391	780923	720201	593808	551373	505318	1.07675e+06	0.3345	1.26094	0.150517	0.234149	528588	666519	up	no	635709	504206	508712	561171	571506	670430	690941	733168	692212	511708	476402
2109	2061	703	1	sp|Q9NPH3|IL1AP_HUMAN	18.2	570	Interleukin-1 receptor accessory protein OS=Homo sapiens OX=9606 GN=IL1RAP PE=1 SV=2		1	22	22	22	22	558940	612105	456840	1.2857e+06	503694	618832	526811	489047	867679	555143	443437	465749	509669	438576	529134	559967	706872	-0.322265	-1.25029	0.173789	0.261637	657739	526068	down	no	520487	585653	1.30609e+06	589528	527958	818027	565416	437268	489862	491068	527923
1814	1768	704	1	sp|Q8NCW5|NNRE_HUMAN	33.3	288	NAD(P)H-hydrate epimerase OS=Homo sapiens OX=9606 GN=NAXE PE=1 SV=2		1	16	16	16	16	734281	808941	734987	437123	572097	353053	421126	1.02605e+06	709290	538376	489748	599745	485063	390447	602942	280803	360079	-0.459555	-1.37512	0.0682881	0.131025	644106	468400	down	no	683765	773982	444054	336335	422043	668702	548339	563069	466212	559566	264734
1778	1732	705	1	sp|Q8N114|SHSA5_HUMAN	15	240	Protein shisa-5 OS=Homo sapiens OX=9606 GN=SHISA5 PE=1 SV=1		1	22	22	22	22	609738	389910	1.09501e+06	625920	404172	769455	539351	417853	517114	509300	471200	625192	440957	575697	473554	677230	774785	-0.0693951	-1.04928	0.775009	0.826601	596502	568489	down	no	567790	373060	635844	733019	540525	487522	518724	586961	423820	439486	638476
1224	1190	706	1	sp|P58417|NXPH1_HUMAN	19.9	271	Neurexophilin-1 OS=Homo sapiens OX=9606 GN=NXPH1 PE=1 SV=1		1	8	8	8	8	446463	515479	239618	531407	213931	458457	653258	390527	355737	604407	700207	860030	812961	719203	939336	1.05473e+06	554870	0.884949	1.8467	0.000304704	0.00331102	422764	780719	up	high	415748	493202	539833	436748	654680	335380	615592	807438	781367	871761	994377
1733	1687	707	1	sp|Q86UD1|OAF_HUMAN	46.5	273	Out at first protein homolog OS=Homo sapiens OX=9606 GN=OAF PE=1 SV=1		1	18	18	18	18	316894	616579	379292	606315	483306	971579	504493	647923	916417	649141	496967	628328	795138	430725	574959	533375	472752	-0.0786386	-1.05602	0.751661	0.807189	604755	572673	down	no	295092	589933	615928	925571	505591	863976	661153	589904	764237	533597	502853
527	507	708	1	sp|P06865|HEXA_HUMAN	24.4	529	Beta-hexosaminidase subunit alpha OS=Homo sapiens OX=9606 GN=HEXA PE=1 SV=2		0.864	22	19	20.295	19	282015	628087	348913	486698	592295	575748	618272	442084	561107	619359	492585	899502	740475	684117	848782	600255	626085	0.451109	1.36709	0.0357102	0.0827708	503913	688895	up	low	262614	600944	494414	548484	619619	528999	630820	844495	711698	787721	565906
1358	1319	709	1	sp|Q02413|DSG1_HUMAN	25.5	1049	Desmoglein-1 OS=Homo sapiens OX=9606 GN=DSG1 PE=1 SV=2		1	30	30	30	30	320143	197628	2.37909e+06	257901	351566	301187	139889	285336	207111	228230	640823	288752	237831	2.48264e+06	469749	233824	427558	0.344053	1.26932	0.565215	0.63885	493316	626175	up	no	298118	189087	261990	286925	140193	195259	232453	271094	228588	435956	220443
1731	1685	710	1	sp|Q86TH1|ATL2_HUMAN	14.1	951	ADAMTS-like protein 2 OS=Homo sapiens OX=9606 GN=ADAMTSL2 PE=1 SV=1		1	16	16	16	16	708641	536479	414110	669573	283574	509495	667046	406933	460637	585412	568459	707811	631913	606680	699026	728012	653777	0.323938	1.25174	0.118132	0.193914	517388	647636	up	no	659888	513295	680189	485369	668499	434278	596246	664527	607355	648738	686352
796	768	711	1	sp|P17931|LEG3_HUMAN	41.6	250	Galectin-3 OS=Homo sapiens OX=9606 GN=LGALS3 PE=1 SV=5		1	22	22	22	22	516230	500023	796189	371777	1.42377e+06	490779	600296	422727	555883	556482	492691	571344	556988	514997	388898	602396	481741	-0.276873	-1.21157	0.288652	0.380535	630853	520692	down	no	480715	478414	377672	467539	601603	524073	566780	536406	535342	360921	567924
1664	1619	712	1	sp|Q6PCB0|VWA1_HUMAN	13.7	445	von Willebrand factor A domain-containing protein 1 OS=Homo sapiens OX=9606 GN=VWA1 PE=1 SV=1		1	8	8	8	8	600079	580208	395957	508737	286811	399090	753984	377198	601816	500273	519260	780731	585176	713634	629088	763645	889708	0.426768	1.34422	0.0584121	0.117413	500431	672689	up	no	558795	555134	516803	380192	755626	567378	509531	732988	562435	583831	719946
803	775	713	1	sp|P18428|LBP_HUMAN	28.1	481	Lipopolysaccharide-binding protein OS=Homo sapiens OX=9606 GN=LBP PE=1 SV=3		1	33	33	33	33	385948	1.18169e+06	281387	604035	1.70008e+06	667167	446062	830563	572037	704256	476030	304546	376114	231743	251943	373833	278502	-0.984035	-1.97799	0.00514221	0.020825	740997	374621	down	med	359396	1.13062e+06	613611	635575	447034	539302	717288	285922	361498	233818	352441
354	337	714	1	sp|P01303|NPY_HUMAN	42.3	97	Pro-neuropeptide Y OS=Homo sapiens OX=9606 GN=NPY PE=1 SV=1		1	17	17	17	17	661227	1.29896e+06	653402	526166	522699	606456	379549	415235	405214	508570	407445	683802	455374	347146	478439	564342	687505	-0.234269	-1.17631	0.374828	0.466675	607656	516578	down	no	615736	1.24282e+06	534508	577738	380376	382026	517981	641986	437677	444020	532049
1528	1489	715	1	sp|Q15223|NECT1_HUMAN	31.3	517	Nectin-1 OS=Homo sapiens OX=9606 GN=NECTIN1 PE=1 SV=3		1	36	36	36	36	579616	541817	310989	432384	337434	355549	624647	599432	551856	649089	577735	714351	781918	420324	955737	709457	471711	0.454944	1.37073	0.0465678	0.0997233	481525	660040	up	low	539740	518402	439240	338713	626007	520276	661101	670667	751530	886982	668859
2051	2005	716	1	sp|Q9H299|SH3L3_HUMAN	75.3	93	SH3 domain-binding glutamic acid-rich-like protein 3 OS=Homo sapiens OX=9606 GN=SH3BGRL3 PE=1 SV=1		1	19	19	19	19	324091	433303	533370	579795	3.17859e+06	487283	468785	638436	838948	326095	357956	279240	308079	362585	300369	318465	383212	-1.33526	-2.52321	0.00089928	0.00632667	831400	329500	down	high	301795	414577	588987	464209	469806	790940	332130	262164	296107	278761	300241
594	572	717	1	sp|P08833|IBP1_HUMAN	35.1	259	Insulin-like growth factor-binding protein 1 OS=Homo sapiens OX=9606 GN=IGFBP1 PE=1 SV=1		1	12	12	12	12	425295	769779	1.24714e+06	469050	428989	561919	658652	439045	713119	439619	493732	547445	453290	477365	453324	478671	349568	-0.459523	-1.37509	0.0568244	0.115064	634777	461626	down	no	396036	736512	476487	535310	660086	672312	447754	513967	435674	420712	451279
1620	1575	718	1	sp|Q5JRA6|TGO1_HUMAN	9.2	1907	Transport and Golgi organization protein 1 homolog OS=Homo sapiens OX=9606 GN=MIA3 PE=1 SV=1		1	21	21	21	21	564167	446867	472484	590206	313472	498154	495327	443447	373438	528924	556267	589161	565125	566172	566166	556493	578804	0.272576	1.20796	0.127162	0.204592	466396	563389	up	no	525354	427555	599564	474565	496406	352068	538712	553133	543163	525437	524648
1408	1369	719	1	sp|Q08ET2|SIG14_HUMAN	41.2	396	Sialic acid-binding Ig-like lectin 14 OS=Homo sapiens OX=9606 GN=SIGLEC14 PE=1 SV=1		1	34	34	34	34	429467	105863	831805	378069	892990	764993	522140	1.35556e+06	777898	667263	328644	162548	312321	137365	578312	406503	548277	-0.777772	-1.71448	0.0598671	0.119568	673198	392654	down	no	399921	101288	384063	728768	523277	733384	679611	152608	300183	536709	383242
1289	1254	720	1	sp|P63010|AP2B1_HUMAN	13	937	AP-2 complex subunit beta OS=Homo sapiens OX=9606 GN=AP2B1 PE=1 SV=1		0.654	26	17	22.667	17	501198	765848	675578	511840	504419	343486	551018	518118	801532	561531	483100	707715	585382	460685	632722	499695	308199	-0.117353	-1.08474	0.599419	0.670604	574782	529879	down	no	466717	732751	519955	327221	552218	755665	571922	664437	562632	587204	471100
1208	1174	721	1	sp|P55285|CADH6_HUMAN	18.5	790	Cadherin-6 OS=Homo sapiens OX=9606 GN=CDH6 PE=1 SV=1		0.895	19	17	18	17	374288	887746	263039	342220	346306	481005	626518	583568	536292	597235	675796	600879	611882	425010	892099	896009	315289	0.345066	1.27021	0.209828	0.300634	493442	626775	up	no	348538	849381	347646	458228	627882	505603	608288	564135	588102	827921	844736
1405	1366	722	1	sp|Q08554|DSC1_HUMAN	17.2	894	Desmocollin-1 OS=Homo sapiens OX=9606 GN=DSC1 PE=1 SV=2		1	17	17	17	17	249489	147191	1.94934e+06	253923	294335	343149	129037	308018	167850	160236	590702	236589	149020	3.1961e+06	358563	268496	448873	0.663189	1.58358	0.306863	0.400454	426926	676072	up	no	232325	140830	257949	326899	129318	158245	163201	222121	143229	332768	253132
1227	1193	723	1	sp|P59665|DEF1_HUMAN (+1)	39.4	94	Neutrophil defensin 1 OS=Homo sapiens OX=9606 GN=DEFA1 PE=1 SV=1		1	11	11	11	11	134503	184486	352229	326452	6.58796e+06	425266	378804	124841	328237	210290	334339	202008	152882	179837	105586	149858	362218	-2.21157	-4.6318	0.00279077	0.0132306	982531	212127	down	med	125250	176513	331628	405128	379629	309454	214181	189655	146941	97989.9	141283
685	658	724	1	sp|P12821|ACE_HUMAN	17.4	1306	Angiotensin-converting enzyme OS=Homo sapiens OX=9606 GN=ACE PE=1 SV=1		1	24	24	24	24	634032	547979	467596	558440	572512	570573	557043	492017	552825	610581	531183	672768	465290	501486	559336	514190	661620	0.0368078	1.02584	0.826608	0.865651	550335	564557	up	no	590413	524298	567294	543554	558256	521190	621880	631627	447207	519097	484766
1758	1712	725	1	sp|Q8IW52|SLIK4_HUMAN	18	837	SLIT and NTRK-like protein 4 OS=Homo sapiens OX=9606 GN=SLITRK4 PE=1 SV=1		1	24	24	24	24	530519	795021	199518	554368	367086	259730	456086	623814	382633	520132	490687	786713	804143	382019	1.30459e+06	528836	388096	0.490259	1.4047	0.114244	0.189974	463197	650652	up	no	494021	760663	563157	247431	457079	360738	529757	738604	772892	1.21074e+06	498574
1310	1272	726	1	sp|P78310|CXAR_HUMAN	27.7	365	Coxsackievirus and adenovirus receptor OS=Homo sapiens OX=9606 GN=CXADR PE=1 SV=1		1	13	13	13	13	654967	513954	384948	464641	270509	310782	779628	289869	371316	546491	668537	831222	561717	497103	804716	717502	818869	0.600589	1.51634	0.0152887	0.044523	448957	680770	up	med	609908	491743	472007	296066	781325	350067	556604	780392	539887	746825	676443
1961	1915	727	1	sp|Q99650|OSMR_HUMAN	9.3	979	Oncostatin-M-specific receptor subunit beta OS=Homo sapiens OX=9606 GN=OSMR PE=1 SV=1		1	12	12	12	12	476181	422193	502419	670847	518210	691071	512493	487847	1.03113e+06	751021	346345	548294	498079	494880	430868	489072	692094	-0.151751	-1.11092	0.513313	0.595519	590265	531332	down	no	443421	403948	681483	658347	513608	972122	764919	514765	478722	399871	461085
2224	2176	728	1	sp|Q9UK55|ZPI_HUMAN	36.9	444	Protein Z-dependent protease inhibitor OS=Homo sapiens OX=9606 GN=SERPINA10 PE=1 SV=1		1	25	25	25	25	265282	779250	238846	1.21631e+06	1.23748e+06	885537	570326	718449	788391	594984	382426	249701	361934	279464	322425	382577	364755	-1.01924	-2.02685	0.00162151	0.00924473	744430	367283	down	high	247031	745575	1.23559e+06	843604	571567	743276	605995	234432	347868	299230	360684
602	580	729	1	sp|P09417|DHPR_HUMAN	54.9	244	Dihydropteridine reductase OS=Homo sapiens OX=9606 GN=QDPR PE=1 SV=2		1	18	18	18	18	949590	431229	549015	505102	351515	351217	593643	206265	299193	571127	408322	1.01572e+06	635741	573704	552565	554780	993354	0.494398	1.40873	0.0889376	0.157317	470752	663164	up	no	884261	412594	513110	334586	594935	282072	581696	953607	611034	512813	523033
1946	1900	730	1	sp|Q96RW7|HMCN1_HUMAN	8.4	5635	Hemicentin-1 OS=Homo sapiens OX=9606 GN=HMCN1 PE=1 SV=2		1	38	38	38	38	551574	427136	335554	619571	346458	592768	559309	320735	592192	510785	521908	649188	665426	734995	612521	852774	740243	0.453149	1.36903	0.0323092	0.0770019	482811	660980	up	low	513627	408677	629394	564698	560527	558304	520237	609489	639566	568456	803975
2189	2141	731	1	sp|Q9UBX5|FBLN5_HUMAN	17	448	Fibulin-5 OS=Homo sapiens OX=9606 GN=FBLN5 PE=1 SV=1		1	18	18	18	18	480982	567003	506110	375575	339424	719697	879239	371841	523631	587995	635128	785994	487409	471212	406330	713373	549480	0.13107	1.09511	0.574399	0.646568	529278	579615	up	no	447892	542499	381529	685617	881153	493667	598876	737929	468467	377099	672551
213	198	732	1	sp|O75077|ADA23_HUMAN	24.3	832	Disintegrin and metalloproteinase domain-containing protein 23 OS=Homo sapiens OX=9606 GN=ADAM23 PE=1 SV=1		1	29	29	29	29	709271	515823	320411	560522	416834	380389	600750	312515	369203	532983	607619	704564	666949	476023	811324	676791	644090	0.46069	1.3762	0.0339026	0.0794196	465080	640043	up	low	660476	493531	569409	362376	602058	348075	542846	661479	641029	752957	638062
2123	2075	733	1	sp|Q9NQX7|ITM2C_HUMAN	29.2	267	Integral membrane protein 2C OS=Homo sapiens OX=9606 GN=ITM2C PE=1 SV=1		1	9	9	9	9	585156	476456	734005	519525	206696	491661	560707	161072	482416	661997	488699	786804	514903	593698	498349	726689	900131	0.463988	1.37935	0.0970431	0.168254	468633	646409	up	no	544899	455865	527762	468379	561928	454811	674247	738689	494893	462498	685105
951	920	734	1	sp|P28827|PTPRM_HUMAN	16.2	1452	Receptor-type tyrosine-protein phosphatase mu OS=Homo sapiens OX=9606 GN=PTPRM PE=1 SV=2		1	24	24	24	24	564843	494291	559076	519161	347722	502408	498041	475571	499153	566716	519264	678089	608812	537573	665691	671629	593459	0.288169	1.22109	0.0945262	0.164932	495585	605154	up	no	525984	472930	527392	478617	499126	470590	577203	636622	585152	617801	633195
1962	1916	735	1	sp|Q99674|CGRE1_HUMAN	41.8	318	Cell growth regulator with EF hand domain protein 1 OS=Homo sapiens OX=9606 GN=CGREF1 PE=1 SV=3		1	18	18	18	18	981827	760470	327769	567708	211705	300204	679869	241012	316930	512595	598919	678302	557647	436488	649349	678324	577343	0.265798	1.2023	0.381105	0.473148	487499	586121	up	no	914280	727606	576709	285988	681349	298794	522080	636823	535975	602635	639508
1898	1852	736	1	sp|Q96AP7|ESAM_HUMAN	16.9	390	Endothelial cell-selective adhesion molecule OS=Homo sapiens OX=9606 GN=ESAM PE=1 SV=1		1	11	11	11	11	688871	548917	478673	512865	315953	558590	602708	434580	509457	491984	456896	577755	557918	470759	648818	732949	610701	0.137665	1.10012	0.483109	0.568288	516735	568472	up	no	641479	525195	520996	532139	604020	480304	501088	542424	536235	602142	691007
720	692	737	1	sp|P14136|GFAP_HUMAN	20.6	432	Glial fibrillary acidic protein OS=Homo sapiens OX=9606 GN=GFAP PE=1 SV=1		0.167	48	8	9.281	8	342760	192146	1.42933e+06	292775	172566	682476	272759	1.29112e+06	1.22903e+06	407467	218959	329234	305558	381662	266841	329286	587473	-0.892998	-1.85703	0.0411054	0.0914148	656108	353310	down	low	319179	183842	297417	650159	273353	1.1587e+06	415007	309101	293683	247645	310443
1107	1075	738	1	sp|P48539|PCP4_HUMAN	41.9	62	Calmodulin regulator protein PCP4 OS=Homo sapiens OX=9606 GN=PCP4 PE=1 SV=3		1	5	5	5	5	492781	269278	1.42131e+06	367052	486315	639311	597153	337685	1.43377e+06	268665	468550	422074	329207	354994	401884	449159	391984	-0.799755	-1.74081	0.0172524	0.0482373	671628	385814	down	med	458879	257641	372871	609037	598453	1.35172e+06	273636	396263	316413	372973	423456
146	132	739	1	sp|O15354|GPR37_HUMAN	12.4	613	Prosaposin receptor GPR37 OS=Homo sapiens OX=9606 GN=GPR37 PE=1 SV=2		1	25	25	25	25	655527	464777	510568	398889	196055	445769	668691	291719	444828	558302	482977	657194	673293	572978	628716	641838	884541	0.492931	1.4073	0.0416215	0.0919107	452980	637480	up	low	610429	444691	405214	424661	670147	419373	568634	617006	647127	583487	605110
1803	1757	740	1	sp|Q8NBI6|XXLT1_HUMAN	36.1	393	Xyloside xylosyltransferase 1 OS=Homo sapiens OX=9606 GN=XXYLT1 PE=1 SV=1		1	18	18	18	18	397416	627951	247185	445667	402908	480232	576010	520330	570558	511759	613553	631874	763369	385992	923722	794255	362095	0.39434	1.31434	0.106984	0.181195	474251	623327	up	no	370075	600814	452733	457491	577264	537909	521230	593233	733703	857270	748805
1204	1170	741	1	sp|P55087|AQP4_HUMAN	8	323	Aquaporin-4 OS=Homo sapiens OX=9606 GN=AQP4 PE=1 SV=2		1	2	2	2	2	607274	550397	827035	656426	234846	478231	690103	300556	862952	428156	397703	500494	566596	433378	567490	536031	492781	-0.238934	-1.18012	0.349971	0.441487	578647	490329	down	no	565495	526611	666833	455585	691606	813571	436079	469888	544576	526665	505357
2342	2293	742	1	sp|P0DTE7|AMY1B_HUMAN_family	31.5	511	Alpha-amylase 1B OS=Homo sapiens OX=9606 GN=AMY1B PE=1 SV=1		1	19	19	19	19	615439	606481	492501	943135	281139	591352	417289	419488	335277	650744	480940	629090	462162	505199	532632	532780	772947	0.127705	1.09255	0.596773	0.669007	522456	570812	up	no	573099	580271	958088	563349	418198	316092	662786	590620	444201	494315	502292
1343	1304	743	1	sp|Q00839|HNRPU_HUMAN	17.5	825	Heterogeneous nuclear ribonucleoprotein U OS=Homo sapiens OX=9606 GN=HNRNPU PE=1 SV=6		1	12	12	12	12	290644	196178	940362	187536	4.20078e+06	251229	278810	1.42037e+06	251389	161613	147972	111512	102740	269434	82805.1	111315	75271.6	-2.7455	-6.70625	1.72966e-05	0.00127364	890810	132833	down	high	270649	187700	190509	239333	279417	237003	164604	104692	98747	76848.1	104945
701	674	744	1	sp|P13639|EF2_HUMAN	30.7	858	Elongation factor 2 OS=Homo sapiens OX=9606 GN=EEF2 PE=1 SV=4		1	34	34	34	34	367563	233762	1.53579e+06	176288	2.19319e+06	240649	218153	1.65222e+06	244629	199385	287593	134098	136101	387759	145546	136493	128416	-1.97148	-3.9217	0.00041492	0.00388233	762472	194424	down	high	342275	223660	179083	229253	218627	230630	203075	125898	130812	135075	128682
1776	1730	745	1	sp|Q8N0W4|NLGNX_HUMAN	18.9	816	Neuroligin-4, X-linked OS=Homo sapiens OX=9606 GN=NLGN4X PE=1 SV=1		0.875	24	21	22.877	21	598227	524679	323383	417965	182460	256761	422004	382566	280297	580405	590323	750328	685519	573912	906650	925234	642317	0.908792	1.87747	0.000199138	0.00249745	376482	706836	up	high	557071	502005	424592	244602	422922	264258	591146	704444	658878	841426	872288
1743	1697	746	1	sp|Q86X29|LSR_HUMAN	24.5	649	Lipolysis-stimulated lipoprotein receptor OS=Homo sapiens OX=9606 GN=LSR PE=1 SV=4		1	13	13	13	13	624479	368826	571398	520752	126294	714450	565187	371541	439000	494450	520555	595862	493163	597320	566241	779239	693319	0.309874	1.2396	0.250675	0.343773	477992	592519	up	no	581517	352887	529009	680618	566418	413879	503599	559424	473998	525506	734648
2279	2230	747	1	sp|Q9Y287|ITM2B_HUMAN	33.5	266	Integral membrane protein 2B OS=Homo sapiens OX=9606 GN=ITM2B PE=1 SV=1		1	19	19	19	19	611448	655962	353205	361700	275672	369967	419172	313586	348179	465004	545420	619689	632365	470638	782026	1.01198e+06	788270	0.689113	1.61229	0.00406843	0.0174802	412099	664425	up	med	569382	627614	367434	352448	420085	328255	473609	581794	607789	725767	954075
1104	1072	748	1	sp|P48061|SDF1_HUMAN	39.8	93	Stromal cell-derived factor 1 OS=Homo sapiens OX=9606 GN=CXCL12 PE=1 SV=1		1	11	11	11	11	251548	1.03457e+06	196221	368832	1.35787e+06	483364	421386	685688	799886	349826	542978	506526	699540	249924	270024	327400	172736	-0.674274	-1.59579	0.0814919	0.148397	622151	389869	down	no	234242	989859	374680	460476	422303	754113	356299	475551	672354	250599	308665
1683	1638	749	1	sp|Q6UXK5|LRRN1_HUMAN	30.3	716	Leucine-rich repeat neuronal protein 1 OS=Homo sapiens OX=9606 GN=LRRN1 PE=1 SV=1		1	24	24	24	24	585615	425242	365668	425222	301804	329476	572617	305227	363538	622678	568428	697380	647553	481691	910351	728941	690161	0.711191	1.63716	0.000693893	0.00532551	408267	668398	up	high	545326	406865	431964	313874	573864	342735	634201	654734	622387	844860	687228
758	730	750	1	sp|P15531|NDKA_HUMAN	66.4	152	Nucleoside diphosphate kinase A OS=Homo sapiens OX=9606 GN=NME1 PE=1 SV=1		0.286	14	4	8.444	4	299718	759913	1.14817e+06	206476	2.20312e+06	272213	280737	947636	922582	139575	394045	153189	250365	214256	136638	176401	105341	-1.99518	-3.98665	1.66052e-05	0.00127364	782286	196226	down	high	279099	727073	209749	259323	281348	869788	142158	143822	240635	126808	166306
1532	1493	751	1	sp|Q15293|RCN1_HUMAN	46.2	331	Reticulocalbin-1 OS=Homo sapiens OX=9606 GN=RCN1 PE=1 SV=1		1	17	17	17	17	455331	391901	437022	465866	331209	745571	521756	406274	489042	496173	514952	585340	619698	584798	581991	723891	760494	0.367642	1.29024	0.0639827	0.125123	471552	608417	up	no	424005	374964	473252	710266	522892	461057	505354	549545	595615	540122	682467
1499	1460	752	1	sp|Q14574|DSC3_HUMAN	9	896	Desmocollin-3 OS=Homo sapiens OX=9606 GN=DSC3 PE=1 SV=3		1	11	11	11	11	564610	326488	514322	551189	281373	676478	406172	389241	669713	518257	302726	600967	611836	891096	550667	400868	722593	0.240454	1.18136	0.340952	0.432708	486621	574876	up	no	525767	312378	559928	644445	407057	631390	527847	564217	588058	511052	377929
309	292	753	1	sp|P00488|F13A_HUMAN	23.1	732	Coagulation factor XIII A chain OS=Homo sapiens OX=9606 GN=F13A1 PE=1 SV=5		1	16	16	16	16	222055	1.28069e+06	260990	590548	784768	502709	393760	889814	1.03072e+06	374334	389708	210439	371922	202272	326086	289684	344507	-1.07735	-2.11015	0.00133501	0.00811729	661784	313619	down	high	206779	1.22535e+06	599911	478904	394617	971740	381261	197571	357468	302628	273108
1363	1324	754	1	sp|Q02809|PLOD1_HUMAN	32.2	727	Procollagen-lysine,2-oxoglutarate 5-dioxygenase 1 OS=Homo sapiens OX=9606 GN=PLOD1 PE=1 SV=2		1	33	33	33	33	322831	589636	462395	426382	464891	426572	463611	477401	663876	552392	470794	632008	606392	434306	851395	524821	582563	0.285074	1.21847	0.157969	0.242138	477511	581834	up	no	300621	564154	433142	406373	464621	625887	562614	593359	582826	790146	494788
618	596	755	1	sp|P09960|LKHA4_HUMAN	31.1	611	Leukotriene A-4 hydrolase OS=Homo sapiens OX=9606 GN=LTA4H PE=1 SV=2		1	24	24	24	24	228392	396290	689907	170411	4.36797e+06	274702	298140	852164	586443	177637	197146	134814	162007	239718	133136	142116	142958	-2.39449	-5.25793	3.07737e-05	0.00140267	873824	166192	down	high	212679	379164	173113	261694	298789	552885	180924	126570	155711	123559	133984
1442	1403	756	1	sp|Q13214|SEM3B_HUMAN	31.4	749	Semaphorin-3B OS=Homo sapiens OX=9606 GN=SEMA3B PE=1 SV=1		1	26	26	26	26	357387	537419	503427	453378	279241	516488	392220	625922	692133	562694	515670	643254	675263	469968	509025	549783	552991	0.209449	1.15625	0.311783	0.404391	484179	559831	up	no	332800	514195	460566	492030	393074	652526	573107	603918	649020	472406	518322
865	837	757	1	sp|P22304|IDS_HUMAN	30.2	550	Iduronate 2-sulfatase OS=Homo sapiens OX=9606 GN=IDS PE=1 SV=1		1	21	21	21	21	300012	648105	284075	475681	289330	297476	488690	316979	509964	607663	470418	766019	890586	558091	817550	568488	567195	0.709022	1.6347	0.0026119	0.0126003	401146	655751	up	med	279372	620097	483222	283390	489754	480782	618908	719175	855975	758735	535957
1193	1159	758	1	sp|P54802|ANAG_HUMAN	31.2	743	Alpha-N-acetylglucosaminidase OS=Homo sapiens OX=9606 GN=NAGLU PE=1 SV=2		1	29	29	29	29	665429	502332	420219	708294	281361	581684	352448	271385	338856	562917	310173	635115	636275	923461	399045	493458	830298	0.386827	1.30751	0.157342	0.241683	458001	598843	up	no	619649	480623	719524	554139	353216	319465	573334	596277	611548	370338	465220
1232	1198	759	1	sp|P60660|MYL6_HUMAN	49.7	151	Myosin light polypeptide 6 OS=Homo sapiens OX=9606 GN=MYL6 PE=1 SV=2		1	10	10	10	10	127625	178213	515988	96021.5	6.68107e+06	139703	294822	654952	171272	87386.2	124500	78310.8	82409.4	135691	49351.1	70509	55780	-3.52539	-11.5146	1.83962e-05	0.00128185	984407	85492.1	down	high	118845	170511	97543.9	133087	295464	161471	89003.3	73522	79206.8	45800.8	66474.2
2034	1988	760	1	sp|Q9GZX9|TWSG1_HUMAN	34.5	223	Twisted gastrulation protein homolog 1 OS=Homo sapiens OX=9606 GN=TWSG1 PE=1 SV=1		1	13	13	13	13	484763	423139	526086	498704	259422	528970	500812	327612	547456	541893	453818	694747	601476	584643	550084	618722	790605	0.40918	1.32793	0.0447792	0.0966474	455218	604498	up	low	451413	404853	506611	503921	501902	516128	551921	652262	578100	510511	583316
1053	1021	761	1	sp|P40121|CAPG_HUMAN	41.4	348	Macrophage-capping protein OS=Homo sapiens OX=9606 GN=CAPG PE=1 SV=2		1	22	22	22	22	216714	334408	622647	210361	3.97901e+06	344397	307317	874915	420363	238643	206185	242898	255572	179721	232819	235215	176177	-1.87848	-3.67688	0.000502283	0.00439247	812237	220904	down	high	201805	319956	213696	328088	307986	396308	243059	228044	245640	216070	221756
2233	2185	762	1	sp|Q9UKU9|ANGL2_HUMAN	30	493	Angiopoietin-related protein 2 OS=Homo sapiens OX=9606 GN=ANGPTL2 PE=1 SV=1		1	18	18	18	18	558760	390826	392904	463167	229285	529718	597639	336027	505284	528203	569103	655221	567067	564623	641297	735775	602488	0.450701	1.3667	0.0309771	0.0746422	444845	607972	up	low	520319	373937	470510	504634	598940	476370	537977	615153	545029	595162	693671
1615	1570	763	1	sp|Q5BLP8|NICOL_HUMAN	47.4	95	NELL2-interacting cell ontogeny regulator 1 OS=Homo sapiens OX=9606 GN=NICOL1 PE=1 SV=3		1	10	10	10	10	512212	550646	252317	467238	380458	278929	514391	539734	291799	537557	679056	626988	685718	365825	890890	561377	454793	0.51229	1.42631	0.0328004	0.0777488	420858	600276	up	low	476973	526849	474646	265721	515511	275101	547505	588647	659069	826800	529253
857	829	764	1	sp|P21926|CD9_HUMAN	18	228	CD9 antigen OS=Homo sapiens OX=9606 GN=CD9 PE=1 SV=4		1	4	4	4	4	389729	295935	843857	493172	338729	203457	941861	336130	506790	247392	673029	328062	502692	935520	545594	397927	794604	0.194641	1.14444	0.560082	0.634355	483295	553103	up	no	362917	283146	500991	193822	943911	477789	251970	308000	483156	506344	375156
130	116	765	1	sp|O14917|PCD17_HUMAN	21.8	1159	Protocadherin-17 OS=Homo sapiens OX=9606 GN=PCDH17 PE=1 SV=2		0.96	25	24	24.96	24	360141	733525	212534	356150	405791	279040	400738	438110	320832	527848	584412	689559	735329	391739	978024	667995	496778	0.70221	1.627	0.00576142	0.0226231	389651	633961	up	med	335365	701825	361796	265826	401611	302472	537616	647391	706752	907666	629769
1766	1720	766	1	sp|Q8IXL6|FA20C_HUMAN	29.5	584	Extracellular serine/threonine protein kinase FAM20C OS=Homo sapiens OX=9606 GN=FAM20C PE=1 SV=2		0.923	26	24	25.548	24	470913	595448	484268	666642	466943	579619	438892	396925	781999	516522	420561	547736	551714	443871	558610	505594	373526	-0.147276	-1.10748	0.454931	0.542703	542405	489767	down	no	438515	569716	677211	552172	439848	737250	526080	514241	530272	518423	476662
2091	2044	767	1	sp|Q9HC57|WFDC1_HUMAN	36.8	220	WAP four-disulfide core domain protein 1 OS=Homo sapiens OX=9606 GN=WFDC1 PE=1 SV=2		1	7	7	7	7	1.34281e+06	575984	137005	638759	162583	225774	477555	354521	285400	443196	1.19583e+06	288572	285751	317040	631069	766368	339996	0.192901	1.14306	0.655022	0.721412	466710	533477	up	no	1.25043e+06	551092	648886	215083	478594	269068	451398	270925	274645	585670	722513
272	256	768	1	sp|O95185|UNC5C_HUMAN	17.1	931	Netrin receptor UNC5C OS=Homo sapiens OX=9606 GN=UNC5C PE=1 SV=2		1	16	16	16	16	743866	514027	425644	485656	275138	387054	521048	311255	388944	491766	515774	639184	503871	446237	622396	786864	650121	0.370222	1.29255	0.0973978	0.168736	450293	582027	up	no	692690	491813	493356	368726	522182	366687	500866	600097	484289	577621	741837
1338	1299	769	1	sp|P98173|FAM3A_HUMAN	30	230	Protein FAM3A OS=Homo sapiens OX=9606 GN=FAM3A PE=1 SV=2		1	11	11	11	11	648338	520015	339767	565779	237192	390659	526173	335229	334458	506566	447065	660642	607623	517319	798381	725500	566592	0.479264	1.39403	0.0379054	0.086669	433068	603711	up	low	603734	497542	574750	372160	527318	315319	515940	620243	584009	740945	683984
572	550	770	1	sp|P08238|HS90B_HUMAN	43.4	724	Heat shock protein HSP 90-beta OS=Homo sapiens OX=9606 GN=HSP90AB1 PE=1 SV=4		0.519	54	28	38.414	28	215503	227794	654201	171474	2.22401e+06	307477	229739	2.34943e+06	286143	248076	176628	164879	159593	198236	148110	128451	132471	-2.12702	-4.36814	0.000125988	0.00194749	740641	169555	down	high	200677	217950	174193	292917	230239	269769	252666	154796	153391	137455	121100
928	898	771	1	sp|P26641|EF1G_HUMAN	20.4	437	Elongation factor 1-gamma OS=Homo sapiens OX=9606 GN=EEF1G PE=1 SV=3		1	10	10	10	10	363963	182235	984788	196740	3.22735e+06	380716	311485	906755	540380	198314	185994	224481	210027	244294	226446	196100	197689	-1.90543	-3.74619	0.000134551	0.00200902	788268	210418	down	high	338923	174360	199860	362688	312163	509458	201984	210754	201865	210156	184879
688	661	772	1	sp|P12955|PEPD_HUMAN	36.5	493	Xaa-Pro dipeptidase OS=Homo sapiens OX=9606 GN=PEPD PE=1 SV=3		1	19	19	19	19	475831	556266	596499	864264	698844	565467	424236	493374	1.01361e+06	380298	436978	356195	247852	369219	310125	381987	570127	-0.727973	-1.65631	0.00186725	0.0100703	632044	381598	down	med	443095	532226	877967	538690	425159	955611	387335	334413	238220	287814	360128
2227	2179	773	1	sp|Q9UKJ1|PILRA_HUMAN	11.2	303	Paired immunoglobulin-like type 2 receptor alpha OS=Homo sapiens OX=9606 GN=PILRA PE=1 SV=3		1	9	9	9	9	411541	359051	651284	529095	524759	880884	394498	765356	511202	518353	291287	545586	409122	465693	383285	438364	554344	-0.309552	-1.23932	0.179662	0.267543	558630	450754	down	no	383229	343534	537484	839172	395357	481949	527945	512222	393222	355712	413279
1921	1875	774	1	sp|Q96ID5|IGS21_HUMAN	26.1	467	Immunoglobulin superfamily member 21 OS=Homo sapiens OX=9606 GN=IGSF21 PE=1 SV=1	yes	1	20	20	20	20	679893	536380	228932	526585	201728	419850	537875	383516	282294	425192	620528	583126	621681	440969	926023	755897	441762	0.512634	1.42665	0.0602526	0.119796	421895	601897	up	no	633119	513200	534934	399969	539046	266140	433060	547467	597521	859405	712641
242	227	775	1	sp|O75636|FCN3_HUMAN	31.1	299	Ficolin-3 OS=Homo sapiens OX=9606 GN=FCN3 PE=1 SV=2		1	16	16	16	16	179551	1.21916e+06	548059	603552	1.91785e+06	1.07391e+06	191595	650112	308609	369163	365116	105202	176560	241860	131460	214764	174419	-1.7419	-3.34475	0.000124038	0.00194099	743599	222318	down	high	167198	1.16647e+06	613121	1.02305e+06	192012	290950	375995	98768.4	169698	122003	202475
1457	1418	776	1	sp|Q13501|SQSTM_HUMAN	16.1	440	Sequestosome-1 OS=Homo sapiens OX=9606 GN=SQSTM1 PE=1 SV=1		1	6	6	6	6	706108	506934	601632	582971	148205	483750	513597	379573	535290	413889	479044	492679	517690	477393	502032	619126	574253	0.0406997	1.02861	0.867336	0.896656	495340	509513	up	no	657530	485026	592214	460842	514715	504659	421548	462551	497571	465916	583697
1880	1834	777	1	sp|Q92854|SEM4D_HUMAN	15.5	862	Semaphorin-4D OS=Homo sapiens OX=9606 GN=SEMA4D PE=1 SV=1		1	15	15	15	15	414123	453820	310751	509356	401959	523077	455022	826698	360265	527456	421859	644007	532550	465877	585678	600822	451471	0.161304	1.1183	0.449545	0.537739	472786	528715	up	no	385633	434208	517431	498307	456013	339650	537217	604625	511854	543544	566440
1299	1264	778	1	sp|P68036|UB2L3_HUMAN	53.9	154	Ubiquitin-conjugating enzyme E2 L3 OS=Homo sapiens OX=9606 GN=UBE2L3 PE=1 SV=1		1	16	16	16	16	298399	626162	567792	251670	2.10836e+06	338495	413049	876022	531239	267649	333917	343085	368511	240453	357285	277444	267639	-1.12142	-2.17562	0.00267245	0.0127246	667910	306998	down	med	277870	599102	255660	322466	413948	500840	272602	322104	354189	331582	261568
1260	1225	779	1	sp|P61956|SUMO2_HUMAN	58.9	95	Small ubiquitin-related modifier 2 OS=Homo sapiens OX=9606 GN=SUMO2 PE=1 SV=3		1	10	10	10	10	291544	261583	880045	247047	2.49958e+06	481199	359461	1.09969e+06	541345	213604	298827	233569	198818	202642	200984	231198	205302	-1.73004	-3.31738	5.90999e-05	0.0014828	740167	223118	down	high	271486	250278	250964	458412	360244	510367	217557	219286	191092	186525	217968
1074	1042	780	1	sp|P42857|NSG1_HUMAN	17.8	185	Neuronal vesicle trafficking-associated protein 1 OS=Homo sapiens OX=9606 GN=NSG1 PE=1 SV=1		1	5	5	5	5	850719	408649	409975	454799	83966.6	365038	509500	211277	345580	422156	649172	648984	616299	438821	729967	808757	497711	0.57278	1.48739	0.0792103	0.145373	404389	601483	up	no	792192	390989	462010	347752	510610	325805	429968	609298	592348	677453	762476
1443	1404	781	1	sp|Q13217|DNJC3_HUMAN	35.5	504	DnaJ homolog subfamily C member 3 OS=Homo sapiens OX=9606 GN=DNAJC3 PE=1 SV=1		1	21	21	21	21	384407	638139	505001	441890	527689	504098	429156	389012	485789	512996	559757	485309	549502	439144	481314	481406	321803	0.00166024	1.00115	0.990893	0.992395	478353	478904	up	no	357961	610561	448896	480227	430091	457990	522489	455631	528147	446689	453858
390	373	782	1	sp|P02144|MYG_HUMAN	39.6	154	Myoglobin OS=Homo sapiens OX=9606 GN=MB PE=1 SV=2		1	7	7	7	7	212538	1.18473e+06	249995	198064	333671	236987	219567	219202	4.84441e+06	85443	213140	79542	153131	104263	79450.3	93856.9	153128	-2.83073	-7.11437	3.52818e-05	0.00140267	855462	120244	down	high	197916	1.13353e+06	201204	225765	220045	4.56719e+06	87024.1	74677.9	147180	73734.6	88486.1
1100	1068	783	1	sp|P47756|CAPZB_HUMAN	40.4	272	F-actin-capping protein subunit beta OS=Homo sapiens OX=9606 GN=CAPZB PE=1 SV=5		1	14	14	14	14	225420	275227	827300	160173	3.70164e+06	198215	238064	839539	313577	159462	207323	145764	158012	416866	148772	158098	161571	-1.95346	-3.87302	0.000999321	0.00670798	753239	194484	down	high	209912	263333	162713	188828	238583	295633	162413	136851	151871	138070	149051
1644	1599	784	1	sp|Q68BL8|OLM2B_HUMAN	16.1	750	Olfactomedin-like protein 2B OS=Homo sapiens OX=9606 GN=OLFML2B PE=1 SV=2		1	11	11	11	11	235653	328630	393249	377148	742629	488738	451263	1.15705e+06	532311	442833	340429	460072	342938	551788	368689	508532	436231	-0.277552	-1.21214	0.328534	0.421222	522963	431439	down	no	219441	314428	383127	465595	452245	501850	451028	431938	329610	342166	479432
2250	2202	785	1	sp|Q9UM47|NOTC3_HUMAN	14.8	2321	Neurogenic locus notch homolog protein 3 OS=Homo sapiens OX=9606 GN=NOTCH3 PE=1 SV=2		1	27	27	27	27	497379	470301	344847	654410	414234	564255	474413	488400	535253	493333	451879	542107	427788	390298	453812	547167	491040	-0.056748	-1.04012	0.758643	0.812699	493721	474678	down	no	463161	449977	664786	537536	475445	504624	502462	508957	411163	421164	515855
204	189	786	1	sp|O60883|G37L1_HUMAN	7.7	481	G-protein coupled receptor 37-like 1 OS=Homo sapiens OX=9606 GN=GPR37L1 PE=1 SV=2		1	8	8	8	8	792424	462552	302135	305621	275061	307263	541767	157927	241347	455403	668563	525786	725398	384869	728654	826080	627351	0.715426	1.64197	0.0147741	0.0434126	376233	617763	up	med	737908	442563	310466	292713	542947	227536	463830	493633	697206	676235	778808
969	938	787	1	sp|P30048|PRDX3_HUMAN	37.5	256	Thioredoxin-dependent peroxide reductase, mitochondrial OS=Homo sapiens OX=9606 GN=PRDX3 PE=1 SV=3		1	12	12	12	12	157511	155581	235320	143415	2.829e+06	299054	264849	2.34151e+06	515040	200810	124846	143726	99513.3	104757	144204	102315	97691.2	-2.59973	-6.06174	3.56358e-05	0.00140267	771252	127233	down	high	146675	148858	145689	284893	265426	485567	204526	134937	95645.9	133830	96460.1
1587	1545	788	1	sp|Q16849|PTPRN_HUMAN	16.5	979	Receptor-type tyrosine-protein phosphatase-like N OS=Homo sapiens OX=9606 GN=PTPRN PE=1 SV=1		1	17	17	17	17	556193	892827	265784	352955	508380	272495	470444	359578	280034	369098	620800	521038	504638	311817	665483	608561	509594	0.224402	1.16829	0.406537	0.497684	439854	513879	up	no	517929	854243	358551	259591	471469	264010	375928	489176	485027	617608	573737
1896	1850	789	1	sp|Q969T9|WBP2_HUMAN	44.8	261	WW domain-binding protein 2 OS=Homo sapiens OX=9606 GN=WBP2 PE=1 SV=1		1	23	23	23	23	566646	595975	317130	430410	507600	459002	495584	468473	517376	358907	473828	491077	500703	354448	620989	581058	412136	-0.0304106	-1.0213	0.879347	0.905756	484244	474143	down	no	527663	570220	437234	437267	496663	487769	365549	461047	481244	576315	547808
1943	1897	790	1	sp|Q96QA5|GSDMA_HUMAN	21.1	445	Gasdermin-A OS=Homo sapiens OX=9606 GN=GSDMA PE=1 SV=4		1	7	7	7	7	429673	140615	1.943e+06	201904	212880	155075	83701.9	362833	108855	171126	208258	117519	67839.5	3.18535e+06	170699	113635	134188	0.366132	1.28889	0.633287	0.701698	404282	521076	up	no	400113	134538	205106	147731	83884.2	102626	174292	110332	65203.1	158419	107132
850	822	791	1	sp|P21579|SYT1_HUMAN	10.7	422	Synaptotagmin-1 OS=Homo sapiens OX=9606 GN=SYT1 PE=1 SV=1		0.778	9	7	8.75	7	735407	559730	318836	533938	206506	311401	654158	245296	320134	435309	496514	636972	543180	409209	668307	692676	362452	0.297494	1.22901	0.285476	0.37771	431712	530577	up	no	684814	535541	542404	296655	655582	301815	443365	598020	522070	620229	653038
1061	1029	792	1	sp|P41218|MNDA_HUMAN	27	407	Myeloid cell nuclear differentiation antigen OS=Homo sapiens OX=9606 GN=MNDA PE=1 SV=1		1	17	17	17	17	60391.1	221752	167790	120112	7.17247e+06	121013	301208	141734	307424	97661.8	97110	73534.7	84602.5	70680.4	82969.5	78592.7	80439.1	-3.52403	-11.5038	6.26826e-05	0.0014828	957100	83198.8	down	high	56236.4	212169	122017	115283	301863	289832	99469.1	69037.9	81314.6	77000.7	74095.4
1691	1646	793	1	sp|Q6ZRP7|QSOX2_HUMAN	24.5	698	Sulfhydryl oxidase 2 OS=Homo sapiens OX=9606 GN=QSOX2 PE=1 SV=3		1	20	20	20	20	490794	522955	162115	490443	802815	421823	399380	356458	367442	423492	495727	504049	627690	312561	997772	604257	319985	0.26428	1.20104	0.368433	0.460279	446025	535692	up	no	457028	500355	498219	401848	400249	346415	431329	473226	603296	925992	569679
1685	1640	794	1	sp|Q6UY11|DLK2_HUMAN	18	383	Protein delta homolog 2 OS=Homo sapiens OX=9606 GN=DLK2 PE=1 SV=1		1	10	10	10	10	646839	542777	315010	526408	451786	328563	607865	308846	326747	427331	616996	554667	484257	449545	551695	576671	299891	0.136164	1.09898	0.55278	0.628354	450538	495132	up	no	602338	519321	534754	313004	609189	308049	435239	520748	465437	512006	543671
173	159	795	1	sp|O43827|ANGL7_HUMAN	54	346	Angiopoietin-related protein 7 OS=Homo sapiens OX=9606 GN=ANGPTL7 PE=1 SV=1		1	50	50	50	50	324605	268591	161608	562283	221324	613900	465137	519114	667301	943812	326404	828934	454939	483313	436150	470249	584508	0.421433	1.33926	0.172894	0.260827	422651	566039	up	no	302273	256984	571198	584830	466150	629116	961277	778244	437259	404773	443339
1471	1432	796	1	sp|Q13813|SPTN1_HUMAN	10	2472	Spectrin alpha chain, non-erythrocytic 1 OS=Homo sapiens OX=9606 GN=SPTAN1 PE=1 SV=3		1	23	23	23	23	282564	329960	800160	273896	2.19316e+06	806362	297756	720162	566143	268677	288257	183696	150594	238337	157408	171510	219932	-1.73148	-3.32068	1.74074e-05	0.00127364	696684	209801	down	high	263124	315700	278238	768178	298404	533746	273649	172463	144742	146084	161696
1796	1750	797	1	sp|Q8N6C5|IGSF1_HUMAN	16.8	1336	Immunoglobulin superfamily member 1 OS=Homo sapiens OX=9606 GN=IGSF1 PE=1 SV=3	yes	1	22	22	22	22	479782	410028	567435	456781	587133	329611	437265	279852	415397	509575	476300	494982	488944	436127	674984	547935	495100	0.227255	1.17061	0.247815	0.341259	440365	515493	up	no	446774	392308	464023	314003	438217	391626	519005	464713	469942	626426	516580
2086	2039	798	1	sp|Q9HBR0|S38AA_HUMAN	15.7	1119	Solute carrier family 38 member 10 OS=Homo sapiens OX=9606 GN=SLC38A10 PE=1 SV=2		1	19	19	19	19	537380	398948	540655	574891	207783	543550	499665	229167	437059	483338	521062	483811	474805	464042	461898	539716	734017	0.238629	1.17987	0.314808	0.406473	441011	520336	up	no	500410	381708	584005	517811	500753	412049	492282	454225	456353	428669	508831
2020	1974	799	1	sp|Q9BZC7|ABCA2_HUMAN	1.5	2435	ATP-binding cassette sub-family A member 2 OS=Homo sapiens OX=9606 GN=ABCA2 PE=1 SV=4		1	8	8	8	8	576499	418345	302872	415746	132198	600277	702064	175935	337536	496264	468843	569937	618466	544222	418230	678767	744540	0.479961	1.39471	0.108914	0.183897	406830	567409	up	no	536838	400266	422337	571852	703593	318221	505448	535084	594431	388142	639926
816	788	800	1	sp|P19835|CEL_HUMAN	25	753	Bile salt-activated lipase OS=Homo sapiens OX=9606 GN=CEL PE=1 SV=3		1	25	25	25	25	191769	385369	298027	541962	143153	331702	598395	87063.7	236099	570898	382592	728260	541399	1.27212e+06	389480	911920	893055	1.1859	2.27505	0.00117167	0.00743904	312616	711216	up	high	178576	368715	550555	315995	599698	222588	581463	683725	520359	361461	859737
1869	1823	801	1	sp|Q92743|HTRA1_HUMAN	51	480	Serine protease HTRA1 OS=Homo sapiens OX=9606 GN=HTRA1 PE=1 SV=1		1	24	24	24	24	405150	538119	274572	319980	157998	516818	483815	384363	560908	587760	473691	537348	684901	406015	558911	692263	513281	0.460461	1.37598	0.0622672	0.12269	404636	556771	up	no	377277	514864	325053	492345	484868	528811	598637	504488	658284	518703	652649
477	457	802	1	sp|P05026|AT1B1_HUMAN	25.4	303	Sodium/potassium-transporting ATPase subunit beta-1 OS=Homo sapiens OX=9606 GN=ATP1B1 PE=1 SV=1		1	11	11	11	11	633255	460125	416893	501354	255410	350315	543537	348899	384816	393243	475783	567229	471677	450900	575531	603685	519111	0.228917	1.17196	0.270931	0.36395	432734	507145	up	no	589689	440240	509303	333727	544721	362795	400520	532542	453346	534127	569140
1632	1587	803	1	sp|Q5VSG8|MANEL_HUMAN	20.8	457	Glycoprotein endo-alpha-1,2-mannosidase-like protein OS=Homo sapiens OX=9606 GN=MANEAL PE=1 SV=1		1	10	10	10	10	573503	571706	362718	615348	251257	449445	389078	347963	369626	478543	485765	507991	493234	485253	537467	480121	587233	0.215076	1.16077	0.297854	0.39009	436738	506951	up	no	534048	547000	625105	428163	389925	348474	487399	476926	474065	498802	452647
169	155	804	1	sp|O43529|CHSTA_HUMAN	19.9	356	Carbohydrate sulfotransferase 10 OS=Homo sapiens OX=9606 GN=CHST10 PE=1 SV=1		1	18	18	18	18	492293	566782	212271	381013	232759	404965	492449	382802	373672	527158	539476	610223	552195	338253	770438	577092	382489	0.450019	1.36606	0.0619735	0.122441	393223	537165	up	no	458425	542288	387053	385788	493522	352289	536913	572907	530735	715013	544068
874	845	805	1	sp|P22676|CALB2_HUMAN	43.9	271	Calretinin OS=Homo sapiens OX=9606 GN=CALB2 PE=1 SV=2		0.75	16	12	12.828	12	362490	361175	944247	289444	392051	807893	338460	329802	798081	341487	454894	338689	501741	299340	489758	439836	327355	-0.364146	-1.28712	0.201681	0.292397	513738	399138	down	no	337551	345566	294033	769636	339196	752412	347807	317977	482242	454525	414667
2012	1966	806	1	sp|Q9BXX0|EMIL2_HUMAN	14.4	1053	EMILIN-2 OS=Homo sapiens OX=9606 GN=EMILIN2 PE=1 SV=3		1	17	17	17	17	252233	318844	272477	317957	1.7602e+06	549087	339077	826418	508459	374844	280992	370815	322773	304987	361797	384524	388080	-0.713525	-1.63981	0.0493062	0.103369	571639	348602	down	no	234880	305065	322999	523086	339815	479363	381781	348139	310229	335770	362520
1661	1616	807	1	sp|Q6P4A8|PLBL1_HUMAN	24.6	553	Phospholipase B-like 1 OS=Homo sapiens OX=9606 GN=PLBD1 PE=1 SV=2		1	20	20	20	20	186541	191600	281356	173624	5.15965e+06	227458	339551	178663	219281	182255	184131	186710	201981	319307	194726	169624	193228	-1.92208	-3.7897	0.00553591	0.0220133	773080	203995	down	med	173708	183320	176376	216687	340290	206733	185628	175292	194131	180717	159918
1955	1909	808	1	sp|Q99523|SORT_HUMAN	15.6	831	Sortilin OS=Homo sapiens OX=9606 GN=SORT1 PE=1 SV=3		1	19	19	19	19	424381	439617	312895	390102	411441	457457	448309	376783	505721	584041	294133	631348	552233	527065	472852	509718	508782	0.285252	1.21862	0.137134	0.217352	418523	510021	up	no	395185	420618	396287	435795	449285	476782	594849	592740	530772	438835	480550
444	427	809	1	sp|P04070|PROC_HUMAN	21	461	Vitamin K-dependent protein C OS=Homo sapiens OX=9606 GN=PROC PE=1 SV=1		1	8	8	8	8	485814	512982	224523	870082	555245	296658	943763	518533	167688	501923	351090	563198	320510	635074	436299	143407	93998.5	-0.417258	-1.33539	0.29846	0.39065	508365	380688	down	no	452391	490813	883877	282610	945817	158092	511212	528757	308054	404912	135200
121	107	810	1	sp|O14672|ADA10_HUMAN	13.5	748	Disintegrin and metalloproteinase domain-containing protein 10 OS=Homo sapiens OX=9606 GN=ADAM10 PE=1 SV=1		1	16	16	16	16	478993	338403	321432	429694	513459	527905	422412	373945	488572	444134	375264	545084	498261	470606	465197	568639	466732	0.147191	1.10741	0.423106	0.513387	432757	479240	up	no	446040	323778	436506	502907	423332	460614	452353	511751	478897	431731	536099
127	113	811	1	sp|O14793|GDF8_HUMAN	33.6	375	Growth/differentiation factor 8 OS=Homo sapiens OX=9606 GN=MSTN PE=1 SV=1		0.857	21	18	19.227	18	486270	456572	305709	348632	176989	377120	518506	220906	248263	626645	351470	584751	655509	467665	889715	584116	501301	0.740327	1.67056	0.0040774	0.0174802	348774	582647	up	med	452816	436841	354160	359262	519635	234056	638241	548993	630034	825709	550691
1711	1665	812	1	sp|Q7Z553|MDGA2_HUMAN	32.9	956	MAM domain-containing glycosylphosphatidylinositol anchor protein 2 OS=Homo sapiens OX=9606 GN=MDGA2 PE=1 SV=2		1	29	29	29	29	585508	435122	296192	395442	372233	305449	474038	321836	278781	453274	476020	666532	551815	408845	744343	526003	519350	0.496984	1.41126	0.0190273	0.0518646	384956	543273	up	low	545227	416318	401712	290985	475070	262828	461662	625772	530370	690795	495903
1272	1237	813	1	sp|P62328|TYB4_HUMAN	45.5	44	Thymosin beta-4 OS=Homo sapiens OX=9606 GN=TMSB4X PE=1 SV=2		1	4	4	4	4	385542	354844	572551	310648	1.78872e+06	456181	351765	813775	752730	230805	224038	283190	278875	235346	210321	229739	310253	-1.36098	-2.56859	5.07191e-05	0.00145215	642973	250321	down	high	359018	339509	315573	434579	352531	709656	235076	265873	268037	195191	216592
936	905	814	1	sp|P27487|DPP4_HUMAN	20.8	766	Dipeptidyl peptidase 4 OS=Homo sapiens OX=9606 GN=DPP4 PE=1 SV=2		1	21	21	21	21	464736	403216	363036	711968	512570	464400	406352	368079	977112	425221	380806	331801	336124	579510	290689	419254	495411	-0.349603	-1.27421	0.15647	0.240682	519052	407352	down	no	432764	385790	723256	442410	407236	921198	433090	311511	323061	269777	395263
695	668	815	1	sp|P13500|CCL2_HUMAN	18.2	99	C-C motif chemokine 2 OS=Homo sapiens OX=9606 GN=CCL2 PE=1 SV=1		1	2	2	2	2	272244	520103	923951	324933	231776	345141	241843	200774	587520	213318	961895	288972	239076	660121	183349	586011	563148	0.188628	1.13968	0.623558	0.693155	405365	461986	up	no	253514	497627	330084	328798	242370	553900	217266	271301	229785	170159	552477
1004	973	816	1	sp|P34741|SDC2_HUMAN	14.4	201	Syndecan-2 OS=Homo sapiens OX=9606 GN=SDC2 PE=1 SV=2		1	8	8	8	8	542107	335848	316553	528253	177947	462943	524278	310726	401424	446294	424018	572022	412284	506619	486938	665983	601126	0.362888	1.286	0.121507	0.197708	400009	514410	up	no	504812	321334	536629	441021	525419	378453	454552	537041	396262	451908	627873
1245	1210	817	1	sp|P61088|UBE2N_HUMAN	39.5	152	Ubiquitin-conjugating enzyme E2 N OS=Homo sapiens OX=9606 GN=UBE2N PE=1 SV=1		1	10	10	10	10	236685	592802	495151	312439	1.97478e+06	271075	359550	740684	551893	306053	340516	286789	237484	280197	237716	163482	112296	-1.32448	-2.50444	0.000923576	0.00639632	615006	245567	down	high	220402	567183	317393	258238	360332	520311	311717	269252	228254	220615	154127
1148	1115	818	1	sp|P50993|AT1A2_HUMAN	13.8	1020	Sodium/potassium-transporting ATPase subunit alpha-2 OS=Homo sapiens OX=9606 GN=ATP1A2 PE=1 SV=1		0.643	14	9	11.464	9	868489	566044	321968	450283	192229	407517	597277	234673	408585	308626	470051	432017	350682	447818	595335	584873	318417	-0.0363769	-1.02553	0.901959	0.922554	449674	438477	down	no	808739	541582	457422	388220	598577	385204	314337	405598	337053	552507	551404
[truncated: 1,384 more rows]
[truncated: 39 more columns]

## Sheet: depleted_proteins
Depleted protein levels
	TMM-normalized Intensities
Sample	all depleted	albumin	immuno	all-albumin	all-albumin-immuno
[truncated: 18 more rows]

## Sheet: outlier_evidence
Outlier Evidence
[truncated: 28 more rows]
